# Supplementary material for: Effect of Padina gymnospora biowaste inclusion on in vitro methane production, feed fermentation, and microbial diversity
Source: Front Microbiol. 2024 Jul 4;15:1431131. doi: 10.3389/fmicb.2024.1431131 (PMC11254855; doi:10.3389/fmicb.2024.1431131)
Supplement: Supplementary file 1 [file Table_1.XLSX]

## Sheet: Read Stat
Trimmomatic Details											Host Contamination					Contig Details
Samples	Input Reads (PE)	Both Pairs Surviving	(%)	Forward Surviving	(%)	Reverse Surviving	(%)	Dropped	(%)		Overall Host Contamination (%)	Clean Reads (PE)	Clean Forward Reads (SE)	Clean Reverse Reads (SE)		Samples	Total Contigs	Min Contig length (bps)	Max Contig length (bps)	Avg Contig length (bps)	N50 bps
C	19064157	17206065	90.2535	407504	2.36837	584113	3.39481	866475	4.54505		0.03	17205915	407445	584016		C	246594	500	28384	755	c
C	17890138	16245783	90.8086	346056	2.13013	513792	3.16262	784507	4.38514		0.03	16245658	346024	513713		C	251044	500	38621	763	730
C	16177286	14618424	90.3639	340901	2.332	471203	3.22335	746758	4.61609		0.04	14618331	340870	471086		C	201891	500	24479	736	706
C	17041865	15422234	90.4962	372993	2.41854	473047	3.06731	773591	4.53936		0.02	15422123	372974	472966		C	226771	500	45928	749	713
C	16427390	14656553	89.2202	646692	4.41231	389439	2.6571	734706	4.47245		0.02	14656379	646661	389351		C	205283	500	31817	741	705
C	16623858	15180580	91.318	385988	2.54264	419707	2.76476	637583	3.83535		0.01	15180500	385981	419653		C	223630	500	54695	741	708
A2	16603598	15130331	91.1268	340336	2.24936	457775	3.02555	675156	4.06632		0.01	15130224	340324	457717		A2	215278	500	38838	740	707
A2	16098566	14697422	91.2965	410264	2.7914	403710	2.74681	587170	3.64734		0.03	14697315	410226	403631		A2	207506	500	27214	754	721
A2	15993078	14589770	91.2255	342786	2.3495	409178	2.80455	651344	4.07266		0.01	14589703	342777	409135		A2	248203	500	34747	761	730
A2	18690574	16880271	90.3144	455300	2.69723	495578	2.93584	859425	4.59817		0.02	16880089	455282	495472		A2	254490	500	37486	760	725
A2	16807818	15334167	91.2323	417544	2.72296	412714	2.69147	643393	3.82794		0.01	15334049	417533	412663		A2	244317	500	39666	757	723
A2	17843659	16067075	90.0436	445640	2.77362	514094	3.19967	816850	4.57782		0.02	16066989	445616	514028		A2	224213	500	26126	747	713
A5	17555724	16104764	91.7351	504919	3.13522	371264	2.30531	574777	3.27401		0.01	16104606	504899	371213		A5	269125	500	38842	783	750
A5	19198987	17811688	92.7741	501015	2.81284	404772	2.27251	481512	2.50801		0.02	17811588	501001	404701		A5	275293	500	29649	779	747
A5	22192943	20299182	91.4668	487248	2.40033	548407	2.70162	858106	3.86657		0.03	20299021	487223	548316		A5	337226	500	39179	789	757
A5	18205350	16714451	91.8107	423706	2.53497	443285	2.65211	623908	3.42706		0.01	16714224	423690	443220		A5	267362	500	66247	774	739
A5	22746672	20984425	92.2527	575117	2.74069	532662	2.53837	654468	2.8772		0.01	20984143	575094	532602		A5	331042	500	87035	793	762
A5	15550778	14366264	92.3829	359528	2.50259	359811	2.50456	465175	2.99133		0.01	14366003	359511	359777		A5	208811	500	42852	753	715
A10	17612771	16143288	91.6567	264234	1.6368	597016	3.69823	608233	3.45336		0.03	16142919	264218	596936		A10	203166	500	64244	751	711
A10	19461716	18062078	92.8082	335376	1.8568	536241	2.96888	528021	2.71313		0.02	18061642	335348	536169		A10	260263	500	64488	764	726
A10	15438841	10484680	67.9111	141699	1.35149	2311314	22.0447	2501148	16.2004		0.03	10484450	141690	2310984		A10	47463	500	22339	690	647
A10	16973085	15432129	90.9212	674651	4.37173	359463	2.32932	506842	2.98615		0.05	15431812	674608	359357		A10	180891	500	38913	806	774
A10	19610008	18217686	92.8999	496435	2.72502	414384	2.27462	481503	2.45539		0.02	18215513	496425	414315		A10	305570	500	43430	781	748
A10	23295585	21717348	93.2252	512926	2.36183	505883	2.3294	559428	2.40143		0.02	21717191	512916	505815		A10	378273	500	99161	810	776
										Raw reads	C	A2	A5	A10			Samples	Total Contigs	Min Contig length (bps)	Max Contig length (bps)	Avg Contig length (bps)	N50 bps
											19064157	16603598	17555724	17612771			C_Avg	225869	500	37320.7	747.5	714.333
											17890138	16098566	19198987	19461716			C_SD	20336.5	0	11425.5	10.1538	10.3666
											16177286	15993078	22192943	15438841			A2_Avg	232334	500	34012.8	753.167	719.833
											17041865	18690574	18205350	16973085			A2_SD	19285.2	0	5937.49	8.18332	8.4004
											16427390	16807818	22746672	19610008			A5_Avg	281476	500	50634	778.5	745
											16623858	17843659	15550778	23295585			A5_SD	47402.6	0	21633.3	14.2232	16.7212
																	A10_Avg	229271	500	55429.2	767	730.333
										Total	103224694	102037293	115450454	112392006			A10_SD	114070	0	26773	44.1814	48.2521
										Average	1.72041e+07	1.70062e+07	1.92417e+07	18732001
										SD	1.09097e+06	1.05737e+06	2.77618e+06	2.73207e+06
										Million reads	17.2041	17.0062	19.2417	18.732

## Sheet: Phylum
Percentage Abundance					Kruskal-Wallis		Dunn Test								Dunn Test
Phylum	C	A2	A5	A10	p		Phylum	group1 (%abundance)	group2 (%abundance)	Effect	p	p.adj	p.adj.signif		Phylum	group1	group2	p	p.adj	p.adj.signif
Bacteroidetes	28.9559	29.2275	31.0877	25.6299	0.105		Firmicutes	A10 (25.327)	A2 (21.316)	↓	0.00166544	0.00999265	**		Firmicutes	A10	A5	0.00483952	0.0241976	*
Proteobacteria	25.1204	25.1778	23.8296	24.5923	0.0917		Firmicutes	A10 (25.327)	A5 (21.432)	↓	0.00483952	0.0241976	*		Kiritimatiellaeota	A10	A2	0.00328184	0.019691	*
Firmicutes	22.2191	21.3163	21.432	25.3269	0.00682		Fibrobacteres	A10 (1.552)	A5 (2.928)	↑	0.00144739	0.00868437	**		Lentisphaerae	A10	A2	0.00483952	0.0290371	*
Actinobacteria	12.3009	12.8628	11.25	11.6933	0.135		Kiritimatiellaeota	A10 (0.063)	A2 (0.08)	↑	0.00328184	0.019691	*		Verrucomicrobia	A10	A2	0.00374124	0.0224475	*
Euryarchaeota	2.68921	2.63798	3.06511	4.65348	0.0724		Verrucomicrobia	A10 (0.474)	A2 (0.569)	↑	0.00374124	0.0224475	*		Fibrobacteres	A10	A5	0.00144739	0.00868437	**
Fibrobacteres	2.14602	2.39605	2.92781	1.55218	0.0134		Lentisphaerae	A10 (0.152)	A2 (0.265)	↑	0.00483952	0.0290371	*		Firmicutes	A10	A2	0.00166544	0.00999265	**
Cyanobacteria	1.27977	1.12345	1.13826	1.32405	0.388		Acidobacteria	A10 (0.246)	A2 (0.279)	↑	0.00896575	0.0537945	ns		Acidobacteria	A10	A2	0.00896575	0.0537945	ns
Planctomycetes	1.09275	1.1591	1.05641	1.01477	0.0538										Acidobacteria	A10	A5	0.653308	0.653308	ns
Verrucomicrobia	0.539128	0.568961	0.51693	0.474184	0.0239										Acidobacteria	A10	C	0.236343	0.653308	ns
Tenericutes	0.537959	0.466394	0.658143	0.716577	0.253										Acidobacteria	A2	A5	0.03045	0.15225	ns
Spirochaetes	0.53761	0.519572	0.556955	0.538636	0.532										Acidobacteria	A2	C	0.152953	0.61181	ns
Deinococcus_Thermus	0.428372	0.439169	0.387588	0.4041	0.114										Acidobacteria	A5	C	0.462335	0.653308	ns
Chloroflexi	0.296356	0.29447	0.268067	0.291536	0.235										Actinobacteria	A10	A2	0.177815	0.567544	ns
Acidobacteria	0.262143	0.278751	0.254583	0.245598	0.0492										Actinobacteria	A10	A5	0.347641	0.567544	ns
Fusobacteria	0.255761	0.150175	0.225998	0.266438	0.178										Actinobacteria	A10	C	0.567544	0.567544	ns
Lentisphaerae	0.222125	0.26514	0.234101	0.152117	0.0335										Actinobacteria	A2	A5	0.0222141	0.133284	ns
Chlorobi	0.202011	0.209402	0.203625	0.190665	0.131										Actinobacteria	A2	C	0.437843	0.567544	ns
Synergistetes	0.183214	0.189541	0.167474	0.18143	0.169										Actinobacteria	A5	C	0.130827	0.567544	ns
Thermotogae	0.0963103	0.0908775	0.0986324	0.105996	0.154										Aquificae	A10	A2	0.0661336	0.396802	ns
Candidatus_Saccharibacteria	0.0817144	0.0741523	0.080417	0.0851107	0.232										Aquificae	A10	A5	0.743918	0.806455	ns
Gemmatimonadetes	0.0744177	0.0788504	0.0702207	0.0675873	0.0862			C	A2	A5	A10				Aquificae	A10	C	0.111269	0.52331	ns
Kiritimatiellaeota	0.073996	0.0802827	0.0674636	0.0629296	0.018		Firmicutes	22.2191	21.3163	21.432	25.3269				Aquificae	A2	A5	0.130827	0.52331	ns
Nitrospirae	0.0558346	0.0552247	0.0539315	0.0532668	0.593		Bacteroidetes	28.9559	29.2275	31.0877	25.6299				Aquificae	A2	C	0.806455	0.806455	ns
Armatimonadetes	0.0490134	0.0515352	0.0482269	0.0466046	0.236		F/B	0.767341	0.729322	0.689405	0.988177				Aquificae	A5	C	0.205569	0.616706	ns
Deferribacteres	0.034471	0.0330684	0.0360055	0.0385272	0.128										Armatimonadetes	A10	A2	0.054961	0.329766	ns
Aquificae	0.0343834	0.0336282	0.0378291	0.0391217	0.173										Armatimonadetes	A10	A5	0.683026	0.683026	ns
Thermodesulfobacteria	0.0339939	0.0340507	0.0348162	0.0360528	0.613										Armatimonadetes	A10	C	0.27024	0.683026	ns
Chlamydiae	0.0323136	0.0302423	0.0351776	0.0343452	0.196										Armatimonadetes	A2	A5	0.130827	0.654137	ns
Crenarchaeota	0.029205	0.0265689	0.0315981	0.0370941	0.297										Armatimonadetes	A2	C	0.414115	0.683026	ns
Elusimicrobia	0.027071	0.0248737	0.029664	0.0239802	0.404										Armatimonadetes	A5	C	0.487574	0.683026	ns
Balneolaeota	0.0164662	0.0181384	0.017524	0.0165516	0.135										Bacteroidetes	A10	A2	0.0723859	0.36193	ns
Thaumarchaeota	0.01563	0.013755	0.0174833	0.0213667	0.278										Bacteroidetes	A10	A5	0.0178674	0.107204	ns
Ignavibacteriae	0.0155167	0.0135917	0.0165167	0.0153	0.436										Bacteroidetes	A10	C	0.120739	0.482954	ns
Chrysiogenetes	0.0149301	0.0145826	0.0145612	0.0148848	0.892										Bacteroidetes	A2	A5	0.567544	0.806455	ns
Dictyoglomi	0.0103517	0.00897833	0.0115667	0.01471	0.355										Bacteroidetes	A2	C	0.806455	0.806455	ns
Calditrichaeota	0.00997833	0.0105083	0.0108167	0.010095	0.401										Bacteroidetes	A5	C	0.414115	0.806455	ns
Candidatus_Bipolaricaulota	0.00892333	0.008905	0.007825	0.009025	0.61										Balneolaeota	A10	A2	0.152953	0.567544	ns
candidate_division_Zixibacteria	0.00702333	0.00758333	0.00777667	0.00690833	0.3										Balneolaeota	A10	A5	0.567544	0.567544	ns
Candidatus_Gracilibacteria	0.004265	0.00339833	0.00551167	0.00588167	0.128										Balneolaeota	A10	C	0.391164	0.567544	ns
Candidatus_Cloacimonetes	0.00337333	0.00288833	0.003365	0.00327167	0.609										Balneolaeota	A2	A5	0.391164	0.567544	ns
Candidatus_Lokiarchaeota	0.00206467	0.00181517	0.00266483	0.00330167	0.208										Balneolaeota	A2	C	0.0222141	0.133284	ns
															Balneolaeota	A5	C	0.152953	0.567544	ns
															Calditrichaeota	A10	A2	0.967428	0.967428	ns
															Calditrichaeota	A10	A5	0.205569	0.882284	ns
	21														Calditrichaeota	A10	C	0.743918	0.967428	ns
															Calditrichaeota	A2	A5	0.220571	0.882284	ns
															Calditrichaeota	A2	C	0.713244	0.967428	ns
															Calditrichaeota	A5	C	0.111269	0.667615	ns
															Candidatus_Bipolaricaulota	A10	A2	0.540203	0.806455	ns
															Candidatus_Bipolaricaulota	A10	A5	0.487574	0.806455	ns
															Candidatus_Bipolaricaulota	A10	C	0.806455	0.806455	ns
															Candidatus_Bipolaricaulota	A2	A5	0.191322	0.806455	ns
															Candidatus_Bipolaricaulota	A2	C	0.713244	0.806455	ns
															Candidatus_Bipolaricaulota	A5	C	0.347641	0.806455	ns
															Candidatus_Cloacimonetes	A10	A2	0.567544	0.743918	ns
															Candidatus_Cloacimonetes	A10	A5	0.462335	0.743918	ns
															Candidatus_Cloacimonetes	A10	C	0.743918	0.743918	ns
															Candidatus_Cloacimonetes	A2	A5	0.191322	0.743918	ns
															Candidatus_Cloacimonetes	A2	C	0.369003	0.743918	ns
															Candidatus_Cloacimonetes	A5	C	0.683026	0.743918	ns
															Candidatus_Gracilibacteria	A10	A2	0.0247134	0.14828	ns
															Candidatus_Gracilibacteria	A10	A5	0.540203	0.540203	ns
															Candidatus_Gracilibacteria	A10	C	0.165032	0.540203	ns
															Candidatus_Gracilibacteria	A2	A5	0.102396	0.511979	ns
															Candidatus_Gracilibacteria	A2	C	0.391164	0.540203	ns
															Candidatus_Gracilibacteria	A5	C	0.437843	0.540203	ns
															Candidatus_Lokiarchaeota	A10	A2	0.0603332	0.361999	ns
															Candidatus_Lokiarchaeota	A10	A5	0.414115	0.828229	ns
															Candidatus_Lokiarchaeota	A10	C	0.0863424	0.431712	ns
															Candidatus_Lokiarchaeota	A2	A5	0.288383	0.828229	ns
															Candidatus_Lokiarchaeota	A2	C	0.870255	0.870255	ns
															Candidatus_Lokiarchaeota	A5	C	0.369003	0.828229	ns
															Candidatus_Saccharibacteria	A10	A2	0.054961	0.329766	ns
															Candidatus_Saccharibacteria	A10	A5	0.595531	0.838222	ns
															Candidatus_Saccharibacteria	A10	C	0.743918	0.838222	ns
															Candidatus_Saccharibacteria	A2	A5	0.165032	0.660127	ns
															Candidatus_Saccharibacteria	A2	C	0.111269	0.556346	ns
															Candidatus_Saccharibacteria	A5	C	0.838222	0.838222	ns
															Chlamydiae	A10	A2	0.0723859	0.36193	ns
															Chlamydiae	A10	A5	0.902502	0.902502	ns
															Chlamydiae	A10	C	0.437843	0.875686	ns
															Chlamydiae	A2	A5	0.054961	0.329766	ns
															Chlamydiae	A2	C	0.307329	0.875686	ns
															Chlamydiae	A5	C	0.369003	0.875686	ns
															Chlorobi	A10	A2	0.0199375	0.119625	ns
															Chlorobi	A10	A5	0.120739	0.603693	ns
															Chlorobi	A10	C	0.177815	0.711261	ns
															Chlorobi	A2	A5	0.437843	0.838222	ns
															Chlorobi	A2	C	0.327082	0.838222	ns
															Chlorobi	A5	C	0.838222	0.838222	ns
															Chloroflexi	A10	A2	0.414115	0.902502	ns
															Chloroflexi	A10	A5	0.307329	0.902502	ns
															Chloroflexi	A10	C	0.487574	0.902502	ns
															Chloroflexi	A2	A5	0.0661336	0.396802	ns
															Chloroflexi	A2	C	0.902502	0.902502	ns
															Chloroflexi	A5	C	0.0863424	0.431712	ns
															Chrysiogenetes	A10	A2	0.624131	0.902502	ns
															Chrysiogenetes	A10	A5	0.437843	0.902502	ns
															Chrysiogenetes	A10	C	0.713244	0.902502	ns
															Chrysiogenetes	A2	A5	0.775004	0.902502	ns
															Chrysiogenetes	A2	C	0.902502	0.902502	ns
															Chrysiogenetes	A5	C	0.683026	0.902502	ns
															Crenarchaeota	A10	A2	0.0661336	0.396802	ns
															Crenarchaeota	A10	A5	0.236343	0.838222	ns
															Crenarchaeota	A10	C	0.165032	0.825159	ns
															Crenarchaeota	A2	A5	0.513538	0.838222	ns
															Crenarchaeota	A2	C	0.653308	0.838222	ns
															Crenarchaeota	A5	C	0.838222	0.838222	ns
															Cyanobacteria	A10	A2	0.111269	0.667615	ns
															Cyanobacteria	A10	A5	0.27024	0.683026	ns
															Cyanobacteria	A10	C	0.683026	0.683026	ns
															Cyanobacteria	A2	A5	0.624131	0.683026	ns
															Cyanobacteria	A2	C	0.236343	0.683026	ns
															Cyanobacteria	A5	C	0.487574	0.683026	ns
															Deferribacteres	A10	A2	0.0247134	0.14828	ns
															Deferribacteres	A10	A5	0.391164	0.540203	ns
															Deferribacteres	A10	C	0.102396	0.511979	ns
															Deferribacteres	A2	A5	0.165032	0.540203	ns
															Deferribacteres	A2	C	0.540203	0.540203	ns
															Deferribacteres	A5	C	0.437843	0.540203	ns
															Deinococcus_Thermus	A10	A2	0.165032	0.567544	ns
															Deinococcus_Thermus	A10	A5	0.369003	0.567544	ns
															Deinococcus_Thermus	A10	C	0.414115	0.567544	ns
															Deinococcus_Thermus	A2	A5	0.0222141	0.133284	ns
															Deinococcus_Thermus	A2	C	0.567544	0.567544	ns
															Deinococcus_Thermus	A5	C	0.0863424	0.431712	ns
															Dictyoglomi	A10	A2	0.0791141	0.474685	ns
															Dictyoglomi	A10	A5	0.414115	0.713244	ns
															Dictyoglomi	A10	C	0.236343	0.713244	ns
															Dictyoglomi	A2	A5	0.347641	0.713244	ns
															Dictyoglomi	A2	C	0.567544	0.713244	ns
															Dictyoglomi	A5	C	0.713244	0.713244	ns
															Elusimicrobia	A10	A2	0.624131	0.624131	ns
															Elusimicrobia	A10	A5	0.102396	0.614375	ns
															Elusimicrobia	A10	C	0.327082	0.624131	ns
															Elusimicrobia	A2	A5	0.252896	0.624131	ns
															Elusimicrobia	A2	C	0.624131	0.624131	ns
															Elusimicrobia	A5	C	0.513538	0.624131	ns
															Euryarchaeota	A10	A2	0.0247134	0.123567	ns
															Euryarchaeota	A10	A5	0.141558	0.566232	ns
															Euryarchaeota	A10	C	0.0199375	0.119625	ns
															Euryarchaeota	A2	A5	0.437843	0.875686	ns
															Euryarchaeota	A2	C	0.934911	0.934911	ns
															Euryarchaeota	A5	C	0.391164	0.875686	ns
															Fibrobacteres	A10	A2	0.152953	0.458858	ns
															Fibrobacteres	A10	C	0.347641	0.624131	ns
															Fibrobacteres	A2	A5	0.0791141	0.316457	ns
															Fibrobacteres	A2	C	0.624131	0.624131	ns
															Fibrobacteres	A5	C	0.0247134	0.123567	ns
															Firmicutes	A10	C	0.0178674	0.0714695	ns
															Firmicutes	A2	A5	0.743918	0.743918	ns
															Firmicutes	A2	C	0.437843	0.743918	ns
															Firmicutes	A5	C	0.653308	0.743918	ns
															Fusobacteria	A10	A2	0.0274527	0.164716	ns
															Fusobacteria	A10	A5	0.347641	0.695282	ns
															Fusobacteria	A10	C	0.347641	0.695282	ns
															Fusobacteria	A2	A5	0.205569	0.695282	ns
															Fusobacteria	A2	C	0.205569	0.695282	ns
															Fusobacteria	A5	C	1	1	ns
															Gemmatimonadetes	A10	A2	0.0222141	0.133284	ns
															Gemmatimonadetes	A10	A5	0.683026	0.683026	ns
															Gemmatimonadetes	A10	C	0.120739	0.482954	ns
															Gemmatimonadetes	A2	A5	0.0603332	0.301666	ns
															Gemmatimonadetes	A2	C	0.462335	0.683026	ns
															Gemmatimonadetes	A5	C	0.252896	0.683026	ns
															Ignavibacteriae	A10	A2	0.27024	0.838222	ns
															Ignavibacteriae	A10	A5	0.683026	0.838222	ns
															Ignavibacteriae	A10	C	0.838222	0.838222	ns
															Ignavibacteriae	A2	A5	0.130827	0.784964	ns
															Ignavibacteriae	A2	C	0.191322	0.838222	ns
															Ignavibacteriae	A5	C	0.838222	0.838222	ns
															Kiritimatiellaeota	A10	A5	0.513538	0.513538	ns
															Kiritimatiellaeota	A10	C	0.0723859	0.289544	ns
															Kiritimatiellaeota	A2	A5	0.0222141	0.11107	ns
															Kiritimatiellaeota	A2	C	0.252896	0.505792	ns
															Kiritimatiellaeota	A5	C	0.252896	0.505792	ns
															Lentisphaerae	A10	A5	0.0372951	0.186475	ns
															Lentisphaerae	A10	C	0.0499937	0.199975	ns
															Lentisphaerae	A2	A5	0.462335	0.902502	ns
															Lentisphaerae	A2	C	0.391164	0.902502	ns
															Lentisphaerae	A5	C	0.902502	0.902502	ns
															Nitrospirae	A10	A2	0.437843	0.967428	ns
															Nitrospirae	A10	A5	0.967428	0.967428	ns
															Nitrospirae	A10	C	0.252896	0.967428	ns
															Nitrospirae	A2	A5	0.462335	0.967428	ns
															Nitrospirae	A2	C	0.713244	0.967428	ns
															Nitrospirae	A5	C	0.27024	0.967428	ns
															Planctomycetes	A10	A2	0.0127436	0.0764614	ns
															Planctomycetes	A10	A5	0.775004	0.775004	ns
															Planctomycetes	A10	C	0.191322	0.614658	ns
															Planctomycetes	A2	A5	0.0274527	0.137263	ns
															Planctomycetes	A2	C	0.236343	0.614658	ns
															Planctomycetes	A5	C	0.307329	0.614658	ns
															Proteobacteria	A10	A2	0.252896	0.595531	ns
															Proteobacteria	A10	A5	0.205569	0.595531	ns
															Proteobacteria	A10	C	0.540203	0.595531	ns
															Proteobacteria	A2	A5	0.015988	0.0959282	ns
															Proteobacteria	A2	C	0.595531	0.595531	ns
															Proteobacteria	A5	C	0.0603332	0.301666	ns
															Spirochaetes	A10	A2	0.806455	0.806455	ns
															Spirochaetes	A10	A5	0.252896	0.806455	ns
															Spirochaetes	A10	C	0.806455	0.806455	ns
															Spirochaetes	A2	A5	0.165032	0.806455	ns
															Spirochaetes	A2	C	0.624131	0.806455	ns
															Spirochaetes	A5	C	0.369003	0.806455	ns
															Synergistetes	A10	A2	0.327082	0.806455	ns
															Synergistetes	A10	A5	0.220571	0.806455	ns
															Synergistetes	A10	C	0.806455	0.806455	ns
															Synergistetes	A2	A5	0.0274527	0.164716	ns
															Synergistetes	A2	C	0.462335	0.806455	ns
															Synergistetes	A5	C	0.141558	0.707791	ns
															Tenericutes	A10	A2	0.0603332	0.361999	ns
															Tenericutes	A10	A5	0.624131	0.624131	ns
															Tenericutes	A10	C	0.220571	0.624131	ns
															Tenericutes	A2	A5	0.165032	0.624131	ns
															Tenericutes	A2	C	0.513538	0.624131	ns
															Tenericutes	A5	C	0.462335	0.624131	ns
															Thaumarchaeota	A10	A2	0.0661336	0.396802	ns
															Thaumarchaeota	A10	A5	0.288383	0.743918	ns
															Thaumarchaeota	A10	C	0.130827	0.654137	ns
															Thaumarchaeota	A2	A5	0.437843	0.743918	ns
															Thaumarchaeota	A2	C	0.743918	0.743918	ns
															Thaumarchaeota	A5	C	0.653308	0.743918	ns
															Thermodesulfobacteria	A10	A2	0.288383	0.967428	ns
															Thermodesulfobacteria	A10	A5	0.838222	0.967428	ns
															Thermodesulfobacteria	A10	C	0.307329	0.967428	ns
															Thermodesulfobacteria	A2	A5	0.391164	0.967428	ns
															Thermodesulfobacteria	A2	C	0.967428	0.967428	ns
															Thermodesulfobacteria	A5	C	0.414115	0.967428	ns
															Thermotogae	A10	A2	0.0247134	0.14828	ns
															Thermotogae	A10	A5	0.191322	0.765288	ns
															Thermotogae	A10	C	0.130827	0.654137	ns
															Thermotogae	A2	A5	0.347641	0.838222	ns
															Thermotogae	A2	C	0.462335	0.838222	ns
															Thermotogae	A5	C	0.838222	0.838222	ns
															Verrucomicrobia	A10	A5	0.205569	0.487574	ns
															Verrucomicrobia	A10	C	0.0274527	0.137263	ns
															Verrucomicrobia	A2	A5	0.102396	0.409583	ns
															Verrucomicrobia	A2	C	0.487574	0.487574	ns
															Verrucomicrobia	A5	C	0.347641	0.487574	ns
															candidate_division_Zixibacteria	A10	A2	0.177815	0.661713	ns
															candidate_division_Zixibacteria	A10	A5	0.141558	0.661713	ns
															candidate_division_Zixibacteria	A10	C	0.902502	0.902502	ns
															candidate_division_Zixibacteria	A2	A5	0.902502	0.902502	ns
															candidate_division_Zixibacteria	A2	C	0.220571	0.661713	ns
															candidate_division_Zixibacteria	A5	C	0.177815	0.661713	ns

## Sheet: Order
Percentage Abundance					Kruskal-Wallis		Dunn Test								Dunn Test								Significant
Order	C	A2	A5	A10	p		Order	group1 (%abundance)	group2 (%abundance)	Effect	p	p.adj	p.adj.signif		Order	group1	group2	p	p.adj	p.adj.signif			Order	Control	A2	A5	A10	p
Bacteroidales	24.006	24.285	25.78	20.644	0.117		Puniceicoccales	A10 (0.009)	A2 (0.011)	↑	0.00144739	0.00868437	**		Acidimicrobiales	A2	A5	0.00622178	0.0373307	*			Clostridiales	16.671	16.1	15.625	18.899	0.0242
Clostridiales	16.671	16.1	15.625	18.899	0.0242		Fibrobacterales	A10 (1.706)	A5 (3.231)	↑	0.00166544	0.00999265	**		Acidothermales	A2	A5	0.00483952	0.0290371	*			Burkholderiales	4.116	3.895	3.651	3.48	0.00988
Burkholderiales	4.116	3.895	3.651	3.48	0.00988		Kiritimatiellales	A10 (0.038)	A2 (0.051)	↑	0.00191336	0.0114801	*		Bacillales	A10	A2	0.00374124	0.0224475	*			Bacillales	3.369	3.215	3.405	3.818	0.0161
Bacillales	3.369	3.215	3.405	3.818	0.0161		Bacteroidetes_Order_II__Incertae_sedis	A10 (0.174)	A2 (0.207)	↑	0.00191336	0.0114801	*		Bacteroidetes_Order_II__Incertae_sedis	A10	A2	0.00191336	0.0114801	*			Cytophagales	2.858	2.957	2.95	2.575	0.0201
Rhizobiales	2.926	3.052	2.724	2.776	0.0944		Chitinophagales	A10 (0.558)	A2 (0.636)	↑	0.00251364	0.0150819	*		Bradymonadales	A10	A2	0.00703834	0.0422301	*			Fibrobacterales	2.374	2.659	3.231	1.706	0.0152
Cytophagales	2.858	2.957	2.95	2.575	0.0201		Cytophagales	A10 (2.575)	A2 (2.957)	↑	0.00328184	0.019691	*		Burkholderiales	A10	C	0.00374124	0.0224475	*			Pseudomonadales	2.169	2.049	1.984	2.149	0.0455
Micrococcales	2.391	2.506	2.168	2.243	0.116		Bacillales	A10 (3.818)	A2 (3.215)	↓	0.00374124	0.0224475	*		Chitinophagales	A10	A2	0.00251364	0.0150819	*			Methanobacteriales	2.025	1.964	2.4	4.343	0.0447
Fibrobacterales	2.374	2.659	3.231	1.706	0.0152		Burkholderiales	A10 (3.48)	C (3.895)	↑	0.00374124	0.0224475	*		Chitinophagales	A10	A5	0.00374124	0.0187062	*			Selenomonadales	0.626	0.62	0.578	0.664	0.0252
Pseudomonadales	2.169	2.049	1.984	2.149	0.0455		Selenomonadales	A10 (0.664)	A5 (0.578)	↓	0.00549152	0.0329491	*		Clostridiales	A10	A5	0.00483952	0.0290371	*			Chitinophagales	0.616	0.636	0.647	0.558	0.00841
Flavobacteriales	2.085	2.01	2.316	2.19	0.223		Pseudomonadales	A10 (2.149)	C (2.169)	↓	0.00622178	0.0373307	*		Cytophagales	A10	A2	0.00328184	0.019691	*			Rhodocyclales	0.273	0.283	0.251	0.245	0.0453
Methanobacteriales	2.025	1.964	2.4	4.343	0.0447		Methanobacteriales	A10 (4.343)	A2 (1.964)	↓	0.010096	0.0605761	ns		Halobacteriales	A2	A5	0.00703834	0.0422301	*			Opitutales	0.258	0.272	0.242	0.222	0.0207
Corynebacteriales	2	2.051	1.906	1.901	0.417		Methanobacteriales	A10 (4.343)	C (2.025)	↓	0.0199375	0.0996877	ns		Isosphaerales	A10	A2	0.00703834	0.0422301	*			Thermoanaerobacterales	0.247	0.238	0.246	0.281	0.045
Enterobacterales	1.932	1.898	1.909	2.066	0.322		Clostridiales	A10 (18.9)	A5 (15.6)	↓	0.00483952	0.0290371	*		Kiritimatiellales	A10	A2	0.00191336	0.0114801	*			Victivallales	0.246	0.294	0.258	0.168	0.0335
Streptomycetales	1.873	1.983	1.667	1.836	0.108										Mariprofundales	A10	A2	0.00622178	0.0373307	*			Verrucomicrobiales	0.224	0.236	0.213	0.201	0.0442
Lactobacillales	1.341	1.24	1.469	1.602	0.148										Nakamurellales	A2	A5	0.00794988	0.0476993	*			Tissierellales	0.194	0.176	0.194	0.23	0.021
Rhodobacterales	1.2	1.241	1.113	1.124	0.117										Nevskiales	A10	A2	0.00425838	0.0255503	*			Bacteroidetes_Order_II__Incertae_sedis	0.193	0.207	0.188	0.174	0.0162
Eggerthellales	1.122	1.159	1.019	1.09	0.388										Opitutales	A10	A2	0.00483952	0.0290371	*			Methylococcales	0.138	0.145	0.133	0.129	0.0386
Coriobacteriales	1.113	1.206	0.989	1.024	0.0724										Pseudomonadales	A10	C	0.00622178	0.0373307	*			Isosphaerales	0.095	0.1	0.089	0.082	0.0347
Sphingomonadales	1.107	1.163	1.049	1.02	0.0515										Selenomonadales	A10	A5	0.00549152	0.0329491	*			Halobacteriales	0.085	0.091	0.075	0.078	0.0446
Desulfovibrionales	1.021	1.074	0.938	0.979	0.208										Syntrophobacterales	A2	A5	0.00483952	0.0290371	*			Syntrophobacterales	0.072	0.074	0.066	0.065	0.0263
Xanthomonadales	0.929	0.955	0.879	1.636	0.125										Tissierellales	A10	A2	0.00328184	0.019691	*			Bradymonadales	0.064	0.067	0.06	0.058	0.0267
Rhodospirillales	0.842	0.865	0.785	0.787	0.149										Verrucomicrobiales	A10	A2	0.00794988	0.0476993	*			Kiritimatiellales	0.045	0.051	0.041	0.038	0.0138
Propionibacteriales	0.795	0.82	0.747	0.736	0.488										Victivallales	A10	A2	0.00483952	0.0290371	*			Acidimicrobiales	0.044	0.048	0.039	0.04	0.0321
Myxococcales	0.726	0.786	0.675	0.662	0.0653										Fibrobacterales	A10	A5	0.00166544	0.00999265	**			Nevskiales	0.037	0.04	0.036	0.034	0.0286
Sphingobacteriales	0.713	0.711	0.753	0.679	0.16										Puniceicoccales	A10	A2	0.00144739	0.00868437	**			Mariprofundales	0.015	0.017	0.016	0.015	0.0239
Nostocales	0.698	0.527	0.535	0.727	0.414										Acholeplasmatales	A10	A2	0.111269	0.556346	ns			Puniceicoccales	0.01	0.011	0.01	0.009	0.0135
Selenomonadales	0.626	0.62	0.578	0.664	0.0252										Acholeplasmatales	A10	A5	0.838222	0.838222	ns			Orbales	0.01	0.008	0.012	0.013	0.0444
Chitinophagales	0.616	0.636	0.647	0.558	0.00841										Acholeplasmatales	A10	C	0.220571	0.661713	ns			Acidothermales	0.008	0.008	0.006	0.007	0.0246
Desulfuromonadales	0.579	0.606	0.554	0.548	0.247										Acholeplasmatales	A2	A5	0.0723859	0.434316	ns
Spirochaetales	0.514	0.502	0.52	0.491	0.228										Acholeplasmatales	A2	C	0.713244	0.838222	ns
Oceanospirillales	0.503	0.51	0.483	0.466	0.144										Acholeplasmatales	A5	C	0.152953	0.61181	ns
Alteromonadales	0.48	0.481	0.51	0.475	0.114										Acidaminococcales	A10	A2	0.288383	0.775004	ns
Bifidobacteriales	0.477	0.493	0.439	0.469	0.281										Acidaminococcales	A10	A5	0.0791141	0.474685	ns
Chromatiales	0.459	0.478	0.436	0.428	0.148										Acidaminococcales	A10	C	0.775004	0.775004	ns
Pseudonocardiales	0.44	0.469	0.391	0.404	0.0789										Acidaminococcales	A2	A5	0.487574	0.775004	ns
Neisseriales	0.437	0.431	0.415	0.406	0.304										Acidaminococcales	A2	C	0.437843	0.775004	ns
Aeromonadales	0.419	0.408	0.406	0.356	0.105										Acidaminococcales	A5	C	0.141558	0.707791	ns
Synechococcales	0.406	0.411	0.394	0.4	0.475										Acidiferrobacterales	A10	A2	0.0372951	0.223771	ns
Campylobacterales	0.403	0.351	0.496	0.549	0.166										Acidiferrobacterales	A10	A5	0.653308	0.653308	ns
Actinomycetales	0.402	0.424	0.372	0.387	0.18										Acidiferrobacterales	A10	C	0.165032	0.653308	ns
Micromonosporales	0.401	0.425	0.356	0.37	0.0849										Acidiferrobacterales	A2	A5	0.102396	0.511979	ns
Desulfobacterales	0.335	0.346	0.319	0.327	0.3										Acidiferrobacterales	A2	C	0.487574	0.653308	ns
Caulobacterales	0.322	0.337	0.309	0.307	0.386										Acidiferrobacterales	A5	C	0.347641	0.653308	ns
Methanomassiliicoccales	0.318	0.318	0.346	0.205	0.199										Acidimicrobiales	A10	A2	0.0247134	0.123567	ns
Erysipelotrichales	0.297	0.275	0.315	0.348	0.121										Acidimicrobiales	A10	A5	0.624131	0.624131	ns
Deinococcales	0.294	0.305	0.267	0.276	0.135										Acidimicrobiales	A10	C	0.307329	0.614658	ns
Nitrosomonadales	0.285	0.289	0.272	0.265	0.0865										Acidimicrobiales	A2	C	0.220571	0.614658	ns
Fusobacteriales	0.283	0.167	0.249	0.293	0.178										Acidimicrobiales	A5	C	0.130827	0.52331	ns
Mycoplasmatales	0.278	0.236	0.333	0.372	0.185										Acidithiobacillales	A10	A2	0.165032	0.825159	ns
Rhodocyclales	0.273	0.283	0.251	0.245	0.0453										Acidithiobacillales	A10	A5	0.624131	0.934911	ns
Acidaminococcales	0.265	0.252	0.242	0.275	0.288										Acidithiobacillales	A10	C	0.934911	0.934911	ns
Vibrionales	0.264	0.251	0.278	0.267	0.295										Acidithiobacillales	A2	A5	0.369003	0.934911	ns
Opitutales	0.258	0.272	0.242	0.222	0.0207										Acidithiobacillales	A2	C	0.141558	0.825159	ns
Thermoanaerobacterales	0.247	0.238	0.246	0.281	0.045										Acidithiobacillales	A5	C	0.567544	0.934911	ns
Victivallales	0.246	0.294	0.258	0.168	0.0335										Acidobacteriales	A10	A2	0.0454084	0.227042	ns
Streptosporangiales	0.238	0.256	0.216	0.221	0.102										Acidobacteriales	A10	A5	1	1	ns
Veillonellales	0.232	0.229	0.214	0.24	0.349										Acidobacteriales	A10	C	0.27024	0.738007	ns
Verrucomicrobiales	0.224	0.236	0.213	0.201	0.0442										Acidobacteriales	A2	A5	0.0454084	0.227042	ns
Chlorobiales	0.224	0.232	0.225	0.21	0.112										Acidobacteriales	A2	C	0.369003	0.738007	ns
Acidobacteriales	0.214	0.224	0.204	0.2	0.131										Acidobacteriales	A5	C	0.27024	0.738007	ns
Synergistales	0.203	0.21	0.185	0.2	0.169										Acidothermales	A10	A2	0.288383	0.713244	ns
Cellvibrionales	0.195	0.191	0.19	0.182	0.182										Acidothermales	A10	A5	0.0791141	0.316457	ns
Tissierellales	0.194	0.176	0.194	0.23	0.021										Acidothermales	A10	C	0.487574	0.713244	ns
Bacteroidetes_Order_II__Incertae_sedis	0.193	0.207	0.188	0.174	0.0162										Acidothermales	A2	C	0.713244	0.713244	ns
Marinilabiliales	0.164	0.166	0.175	0.152	0.101										Acidothermales	A5	C	0.0142847	0.0714237	ns
Thermales	0.161	0.164	0.144	0.152	0.114										Actinomycetales	A10	A2	0.177815	0.653308	ns
Entomoplasmatales	0.157	0.135	0.194	0.217	0.19										Actinomycetales	A10	A5	0.414115	0.653308	ns
Planctomycetales	0.141	0.152	0.134	0.131	0.0687										Actinomycetales	A10	C	0.653308	0.653308	ns
Pasteurellales	0.141	0.124	0.152	0.142	0.187										Actinomycetales	A2	A5	0.03045	0.1827	ns
Methylococcales	0.138	0.145	0.133	0.129	0.0386										Actinomycetales	A2	C	0.369003	0.653308	ns
Rubrobacterales	0.116	0.123	0.105	0.111	0.114										Actinomycetales	A5	C	0.205569	0.653308	ns
Gemmatales	0.112	0.12	0.106	0.1	0.0742										Aeromonadales	A10	A2	0.0723859	0.36193	ns
Chroococcales	0.11	0.106	0.119	0.121	0.5										Aeromonadales	A10	A5	0.120739	0.482954	ns
Thiotrichales	0.106	0.098	0.119	0.121	0.266										Aeromonadales	A10	C	0.0178674	0.107204	ns
Anaerolineales	0.103	0.103	0.09	0.107	0.421										Aeromonadales	A2	A5	0.806455	0.806455	ns
Isosphaerales	0.095	0.1	0.089	0.082	0.0347										Aeromonadales	A2	C	0.567544	0.806455	ns
Acholeplasmatales	0.095	0.091	0.12	0.12	0.192										Aeromonadales	A5	C	0.414115	0.806455	ns
Pirellulales	0.093	0.1	0.092	0.089	0.154										Alteromonadales	A10	A2	0.683026	0.934911	ns
Oscillatoriales	0.087	0.085	0.09	0.093	0.345										Alteromonadales	A10	A5	0.0274527	0.164716	ns
Halobacteriales	0.085	0.091	0.075	0.078	0.0446										Alteromonadales	A10	C	0.743918	0.934911	ns
Frankiales	0.085	0.091	0.078	0.081	0.128										Alteromonadales	A2	A5	0.0723859	0.289544	ns
Gemmatimonadales	0.082	0.088	0.078	0.075	0.0815										Alteromonadales	A2	C	0.934911	0.934911	ns
Rickettsiales	0.079	0.069	0.09	0.1	0.289										Alteromonadales	A5	C	0.0603332	0.289544	ns
Legionellales	0.076	0.072	0.085	0.086	0.19										Anaerolineales	A10	A2	0.870255	1	ns
Thermoplasmatales	0.075	0.074	0.078	0.053	0.222										Anaerolineales	A10	A5	0.141558	0.765288	ns
Haloferacales	0.074	0.079	0.07	0.066	0.16										Anaerolineales	A10	C	0.870255	1	ns
Syntrophobacterales	0.072	0.074	0.066	0.065	0.0263										Anaerolineales	A2	A5	0.191322	0.765288	ns
Bradymonadales	0.064	0.067	0.06	0.058	0.0267										Anaerolineales	A2	C	1	1	ns
Saprospirales	0.064	0.067	0.066	0.059	0.0623										Anaerolineales	A5	C	0.191322	0.765288	ns
Nitrospirales	0.062	0.061	0.06	0.059	0.509										Aquificales	A10	A2	0.0791141	0.474685	ns
Natrialbales	0.06	0.063	0.053	0.055	0.0832										Aquificales	A10	A5	0.683026	0.870255	ns
Methanosarcinales	0.058	0.054	0.063	0.065	0.212										Aquificales	A10	C	0.111269	0.556346	ns
Thermotogales	0.058	0.054	0.061	0.062	0.265										Aquificales	A2	A5	0.177815	0.709028	ns
Sedimentisphaerales	0.05	0.051	0.052	0.049	0.653										Aquificales	A2	C	0.870255	0.870255	ns
Halanaerobiales	0.049	0.045	0.056	0.065	0.0575										Aquificales	A5	C	0.236343	0.709028	ns
Thermosediminibacterales	0.048	0.047	0.045	0.051	0.284										Ardenticatenales	A10	A2	0.152953	0.738007	ns
Methanomicrobiales	0.048	0.049	0.052	0.046	0.605										Ardenticatenales	A10	A5	0.369003	0.738007	ns
Thermococcales	0.047	0.049	0.046	0.046	0.72										Ardenticatenales	A10	C	0.902502	0.902502	ns
Kiritimatiellales	0.045	0.051	0.041	0.038	0.0138										Ardenticatenales	A2	A5	0.0199375	0.119625	ns
Acidimicrobiales	0.044	0.048	0.039	0.04	0.0321										Ardenticatenales	A2	C	0.191322	0.738007	ns
Acidiferrobacterales	0.041	0.044	0.039	0.037	0.154										Ardenticatenales	A5	C	0.307329	0.738007	ns
Brachyspirales	0.041	0.034	0.052	0.059	0.218										Bacillales	A10	A5	0.0274527	0.109811	ns
Chloroflexales	0.041	0.039	0.037	0.039	0.263										Bacillales	A10	C	0.010096	0.05048	ns
Desulfarculales	0.038	0.04	0.033	0.035	0.0687										Bacillales	A2	A5	0.487574	0.743918	ns
Deferribacterales	0.038	0.037	0.04	0.042	0.114										Bacillales	A2	C	0.743918	0.743918	ns
Leptospirales	0.038	0.039	0.041	0.042	0.61										Bacillales	A5	C	0.713244	0.743918	ns
Thermodesulfobacteriales	0.038	0.038	0.038	0.04	0.732										Bacteriovoracales	A10	A2	0.111269	0.445077	ns
Nevskiales	0.037	0.04	0.036	0.034	0.0286										Bacteriovoracales	A10	A5	0.567544	0.624131	ns
Ardenticatenales	0.037	0.04	0.034	0.036	0.138										Bacteriovoracales	A10	C	0.27024	0.624131	ns
Nakamurellales	0.036	0.039	0.033	0.036	0.0691										Bacteriovoracales	A2	A5	0.03045	0.1827	ns
Limnochordales	0.035	0.037	0.031	0.035	0.21										Bacteriovoracales	A2	C	0.624131	0.624131	ns
Acidithiobacillales	0.034	0.036	0.035	0.034	0.434										Bacteriovoracales	A5	C	0.0940948	0.445077	ns
Bryobacterales	0.033	0.036	0.033	0.032	0.134										Bacteroidales	A10	A2	0.054961	0.274805	ns
Bdellovibrionales	0.032	0.031	0.033	0.031	0.233										Bacteroidales	A10	A5	0.0247134	0.14828	ns
Geodermatophilales	0.031	0.031	0.027	0.029	0.31										Bacteroidales	A10	C	0.165032	0.660127	ns
Pelagibacterales	0.03	0.026	0.035	0.039	0.184										Bacteroidales	A2	A5	0.743918	0.743918	ns
Aquificales	0.029	0.028	0.032	0.034	0.211										Bacteroidales	A2	C	0.595531	0.743918	ns
Methanococcales	0.028	0.024	0.034	0.044	0.1										Bacteroidales	A5	C	0.391164	0.743918	ns
Gloeobacterales	0.028	0.03	0.026	0.026	0.199										Bacteroidetes_Order_II__Incertae_sedis	A10	A5	0.152953	0.458858	ns
Dehalococcoidales	0.027	0.025	0.026	0.026	0.424										Bacteroidetes_Order_II__Incertae_sedis	A10	C	0.03045	0.15225	ns
Jiangellales	0.026	0.028	0.023	0.024	0.18										Bacteroidetes_Order_II__Incertae_sedis	A2	A5	0.0940948	0.376379	ns
Phycisphaerales	0.026	0.027	0.024	0.025	0.649										Bacteroidetes_Order_II__Incertae_sedis	A2	C	0.347641	0.462335	ns
Sphaerobacterales	0.024	0.025	0.02	0.023	0.0759										Bacteroidetes_Order_II__Incertae_sedis	A5	C	0.462335	0.462335	ns
Tepidiformales	0.023	0.023	0.02	0.019	0.0691										Bdellovibrionales	A10	A2	0.437843	0.838222	ns
Solirubrobacterales	0.022	0.024	0.02	0.019	0.0839										Bdellovibrionales	A10	A5	0.0661336	0.396802	ns
Endomicrobiales	0.022	0.021	0.025	0.02	0.366										Bdellovibrionales	A10	C	0.102396	0.511979	ns
Petrotogales	0.02	0.018	0.021	0.026	0.129										Bdellovibrionales	A2	A5	0.288383	0.838222	ns
Catenulisporales	0.02	0.021	0.018	0.019	0.187										Bdellovibrionales	A2	C	0.391164	0.838222	ns
Caldilineales	0.02	0.018	0.019	0.019	0.378										Bdellovibrionales	A5	C	0.838222	0.838222	ns
Fimbriimonadales	0.02	0.021	0.019	0.019	0.634										Bifidobacteriales	A10	A2	0.27024	0.713244	ns
Candidatus_Nanopelagicales	0.019	0.016	0.019	0.019	0.1										Bifidobacteriales	A10	A5	0.414115	0.713244	ns
Kosmotogales	0.019	0.02	0.019	0.021	0.25										Bifidobacteriales	A10	C	0.713244	0.713244	ns
Euzebyales	0.019	0.019	0.017	0.016	0.266										Bifidobacteriales	A2	A5	0.054961	0.329766	ns
Cardiobacteriales	0.019	0.019	0.018	0.017	0.309										Bifidobacteriales	A2	C	0.462335	0.713244	ns
Nautiliales	0.019	0.018	0.022	0.023	0.316										Bifidobacteriales	A5	C	0.236343	0.713244	ns
Glycomycetales	0.018	0.017	0.016	0.018	0.624										Brachyspirales	A10	A2	0.0499937	0.299962	ns
Chlamydiales	0.018	0.018	0.02	0.019	0.661										Brachyspirales	A10	A5	0.437843	0.653308	ns
Parachlamydiales	0.017	0.015	0.019	0.018	0.315										Brachyspirales	A10	C	0.130827	0.653308	ns
Ignavibacteriales	0.017	0.015	0.018	0.017	0.495										Brachyspirales	A2	A5	0.236343	0.653308	ns
Chrysiogenales	0.017	0.016	0.016	0.016	0.864										Brachyspirales	A2	C	0.653308	0.653308	ns
Sulfolobales	0.016	0.014	0.019	0.024	0.264										Brachyspirales	A5	C	0.462335	0.653308	ns
Immundisolibacterales	0.016	0.016	0.015	0.014	0.268										Bradymonadales	A10	A5	0.567544	0.567544	ns
Mariprofundales	0.015	0.017	0.016	0.015	0.0239										Bradymonadales	A10	C	0.0499937	0.199975	ns
Bacteriovoracales	0.015	0.014	0.018	0.016	0.116										Bradymonadales	A2	A5	0.0337243	0.168622	ns
Egicoccales	0.015	0.017	0.015	0.015	0.182										Bradymonadales	A2	C	0.462335	0.567544	ns
Emcibacterales	0.014	0.014	0.014	0.013	0.809										Bradymonadales	A5	C	0.165032	0.495095	ns
Pleurocapsales	0.013	0.011	0.014	0.015	0.0815										Bryobacterales	A10	A2	0.0199375	0.119625	ns
Chroococcidiopsidales	0.013	0.013	0.013	0.011	0.337										Bryobacterales	A10	A5	0.369003	0.782329	ns
Trueperales	0.013	0.013	0.012	0.012	0.598										Bryobacterales	A10	C	0.391164	0.782329	ns
Methanocellales	0.013	0.012	0.011	0.012	0.622										Bryobacterales	A2	A5	0.152953	0.61181	ns
Egibacterales	0.012	0.013	0.011	0.011	0.0917										Bryobacterales	A2	C	0.141558	0.61181	ns
Ktedonobacterales	0.012	0.012	0.011	0.011	0.511										Bryobacterales	A5	C	0.967428	0.967428	ns
Holosporales	0.011	0.009	0.012	0.013	0.142										Burkholderiales	A10	A2	0.0454084	0.181634	ns
Candidatus_Brocadiales	0.011	0.012	0.011	0.01	0.143										Burkholderiales	A10	A5	0.743918	0.743918	ns
Dictyoglomales	0.011	0.01	0.013	0.016	0.355										Burkholderiales	A2	A5	0.0940948	0.282285	ns
Puniceicoccales	0.01	0.011	0.01	0.009	0.0135										Burkholderiales	A2	C	0.369003	0.738007	ns
Orbales	0.01	0.008	0.012	0.013	0.0444										Burkholderiales	A5	C	0.010096	0.05048	ns
Thermomicrobiales	0.01	0.011	0.009	0.01	0.182										Caldilineales	A10	A2	0.902502	0.902502	ns
Chthonomonadales	0.01	0.01	0.01	0.01	0.947										Caldilineales	A10	A5	0.870255	0.902502	ns
Sporichthyales	0.009	0.009	0.008	0.007	0.29										Caldilineales	A10	C	0.152953	0.764763	ns
Desulfurobacteriales	0.009	0.009	0.01	0.009	0.442										Caldilineales	A2	A5	0.775004	0.902502	ns
Acidothermales	0.008	0.008	0.006	0.007	0.0246										Caldilineales	A2	C	0.120739	0.724432	ns
Thermoproteales	0.008	0.008	0.007	0.008	0.193										Caldilineales	A5	C	0.205569	0.822274	ns
Silvanigrellales	0.008	0.007	0.009	0.01	0.468										Campylobacterales	A10	A2	0.0372951	0.223771	ns
Nitrosopumilales	0.007	0.006	0.009	0.011	0.183										Campylobacterales	A10	A5	0.513538	0.567544	ns
Natranaerobiales	0.007	0.007	0.007	0.008	0.634										Campylobacterales	A10	C	0.130827	0.567544	ns
Desulfurellales	0.007	0.007	0.008	0.008	0.698										Campylobacterales	A2	A5	0.152953	0.567544	ns
Nitrososphaerales	0.006	0.005	0.006	0.006	0.416										Campylobacterales	A2	C	0.567544	0.567544	ns
Candidatus_Babeliales	0.004	0.003	0.005	0.005	0.261										Campylobacterales	A5	C	0.391164	0.567544	ns
															Candidatus_Babeliales	A10	A2	0.0940948	0.511979	ns
															Candidatus_Babeliales	A10	A5	0.540203	0.967428	ns
															Candidatus_Babeliales	A10	C	0.102396	0.511979	ns
															Candidatus_Babeliales	A2	A5	0.288383	0.921987	ns
															Candidatus_Babeliales	A2	C	0.967428	0.967428	ns
															Candidatus_Babeliales	A5	C	0.307329	0.921987	ns
															Candidatus_Brocadiales	A10	A2	0.0199375	0.119625	ns
															Candidatus_Brocadiales	A10	A5	0.205569	0.576765	ns
															Candidatus_Brocadiales	A10	C	0.252896	0.576765	ns
															Candidatus_Brocadiales	A2	A5	0.288383	0.576765	ns
															Candidatus_Brocadiales	A2	C	0.236343	0.576765	ns
															Candidatus_Brocadiales	A5	C	0.902502	0.902502	ns
															Candidatus_Nanopelagicales	A10	A2	0.0247134	0.14828	ns
															Candidatus_Nanopelagicales	A10	A5	0.713244	0.967428	ns
															Candidatus_Nanopelagicales	A10	C	0.743918	0.967428	ns
															Candidatus_Nanopelagicales	A2	A5	0.0603332	0.241333	ns
															Candidatus_Nanopelagicales	A2	C	0.054961	0.241333	ns
															Candidatus_Nanopelagicales	A5	C	0.967428	0.967428	ns
															Cardiobacteriales	A10	A2	0.0791141	0.474685	ns
															Cardiobacteriales	A10	A5	0.513538	0.683026	ns
															Cardiobacteriales	A10	C	0.177815	0.683026	ns
															Cardiobacteriales	A2	A5	0.27024	0.683026	ns
															Cardiobacteriales	A2	C	0.683026	0.683026	ns
															Cardiobacteriales	A5	C	0.487574	0.683026	ns
															Catenulisporales	A10	A2	0.141558	0.566232	ns
															Catenulisporales	A10	A5	0.624131	0.624131	ns
															Catenulisporales	A10	C	0.327082	0.624131	ns
															Catenulisporales	A2	A5	0.0499937	0.299962	ns
															Catenulisporales	A2	C	0.624131	0.624131	ns
															Catenulisporales	A5	C	0.141558	0.566232	ns
															Caulobacterales	A10	A2	0.130827	0.707791	ns
															Caulobacterales	A10	A5	0.967428	0.967428	ns
															Caulobacterales	A10	C	0.462335	0.967428	ns
															Caulobacterales	A2	A5	0.141558	0.707791	ns
															Caulobacterales	A2	C	0.437843	0.967428	ns
															Caulobacterales	A5	C	0.487574	0.967428	ns
															Cellvibrionales	A10	A2	0.152953	0.764763	ns
															Cellvibrionales	A10	A5	0.191322	0.765288	ns
															Cellvibrionales	A10	C	0.03045	0.1827	ns
															Cellvibrionales	A2	A5	0.902502	0.902502	ns
															Cellvibrionales	A2	C	0.462335	0.902502	ns
															Cellvibrionales	A5	C	0.391164	0.902502	ns
															Chitinophagales	A10	C	0.0372951	0.14918	ns
															Chitinophagales	A2	A5	0.902502	0.902502	ns
															Chitinophagales	A2	C	0.347641	0.828229	ns
															Chitinophagales	A5	C	0.414115	0.828229	ns
															Chlamydiales	A10	A2	0.414115	0.838222	ns
															Chlamydiales	A10	A5	0.775004	0.838222	ns
															Chlamydiales	A10	C	0.540203	0.838222	ns
															Chlamydiales	A2	A5	0.27024	0.838222	ns
															Chlamydiales	A2	C	0.838222	0.838222	ns
															Chlamydiales	A5	C	0.369003	0.838222	ns
															Chlorobiales	A10	A2	0.015988	0.0959282	ns
															Chlorobiales	A10	A5	0.120739	0.603693	ns
															Chlorobiales	A10	C	0.152953	0.61181	ns
															Chlorobiales	A2	A5	0.391164	0.782329	ns
															Chlorobiales	A2	C	0.327082	0.782329	ns
															Chlorobiales	A5	C	0.902502	0.902502	ns
															Chloroflexales	A10	A2	0.870255	0.870255	ns
															Chloroflexales	A10	A5	0.414115	0.870255	ns
															Chloroflexales	A10	C	0.252896	0.870255	ns
															Chloroflexales	A2	A5	0.513538	0.870255	ns
															Chloroflexales	A2	C	0.191322	0.870255	ns
															Chloroflexales	A5	C	0.0499937	0.299962	ns
															Chromatiales	A10	A2	0.0661336	0.330668	ns
															Chromatiales	A10	A5	0.838222	0.838222	ns
															Chromatiales	A10	C	0.327082	0.782329	ns
															Chromatiales	A2	A5	0.0411828	0.247097	ns
															Chromatiales	A2	C	0.391164	0.782329	ns
															Chromatiales	A5	C	0.236343	0.782329	ns
															Chroococcales	A10	A2	0.205569	0.934911	ns
															Chroococcales	A10	A5	0.934911	0.934911	ns
															Chroococcales	A10	C	0.347641	0.934911	ns
															Chroococcales	A2	A5	0.236343	0.934911	ns
															Chroococcales	A2	C	0.743918	0.934911	ns
															Chroococcales	A5	C	0.391164	0.934911	ns
															Chroococcidiopsidales	A10	A2	0.0723859	0.434316	ns
															Chroococcidiopsidales	A10	A5	0.288383	0.870255	ns
															Chroococcidiopsidales	A10	C	0.220571	0.870255	ns
															Chroococcidiopsidales	A2	A5	0.462335	0.870255	ns
															Chroococcidiopsidales	A2	C	0.567544	0.870255	ns
															Chroococcidiopsidales	A5	C	0.870255	0.870255	ns
															Chrysiogenales	A10	A2	0.683026	0.967428	ns
															Chrysiogenales	A10	A5	0.391164	0.967428	ns
															Chrysiogenales	A10	C	0.713244	0.967428	ns
															Chrysiogenales	A2	A5	0.653308	0.967428	ns
															Chrysiogenales	A2	C	0.967428	0.967428	ns
															Chrysiogenales	A5	C	0.624131	0.967428	ns
															Chthonomonadales	A10	A2	0.870255	0.902502	ns
															Chthonomonadales	A10	A5	0.653308	0.902502	ns
															Chthonomonadales	A10	C	0.902502	0.902502	ns
															Chthonomonadales	A2	A5	0.775004	0.902502	ns
															Chthonomonadales	A2	C	0.775004	0.902502	ns
															Chthonomonadales	A5	C	0.567544	0.902502	ns
															Clostridiales	A10	A2	0.0142847	0.0714237	ns
															Clostridiales	A10	C	0.111269	0.445077	ns
															Clostridiales	A2	A5	0.713244	0.713244	ns
															Clostridiales	A2	C	0.391164	0.713244	ns
															Clostridiales	A5	C	0.220571	0.661713	ns
															Coriobacteriales	A10	A2	0.0791141	0.395571	ns
															Coriobacteriales	A10	A5	0.414115	0.595531	ns
															Coriobacteriales	A10	C	0.595531	0.595531	ns
															Coriobacteriales	A2	A5	0.010096	0.0605761	ns
															Coriobacteriales	A2	C	0.220571	0.595531	ns
															Coriobacteriales	A5	C	0.177815	0.595531	ns
															Corynebacteriales	A10	A2	0.220571	0.806455	ns
															Corynebacteriales	A10	A5	0.806455	0.806455	ns
															Corynebacteriales	A10	C	0.414115	0.806455	ns
															Corynebacteriales	A2	A5	0.141558	0.806455	ns
															Corynebacteriales	A2	C	0.683026	0.806455	ns
															Corynebacteriales	A5	C	0.288383	0.806455	ns
															Cytophagales	A10	A5	0.0178674	0.0893369	ns
															Cytophagales	A10	C	0.0411828	0.164731	ns
															Cytophagales	A2	A5	0.567544	0.743918	ns
															Cytophagales	A2	C	0.369003	0.743918	ns
															Cytophagales	A5	C	0.743918	0.743918	ns
															Deferribacterales	A10	A2	0.0222141	0.133284	ns
															Deferribacterales	A10	A5	0.369003	0.567544	ns
															Deferribacterales	A10	C	0.0863424	0.431712	ns
															Deferribacterales	A2	A5	0.165032	0.567544	ns
															Deferribacterales	A2	C	0.567544	0.567544	ns
															Deferribacterales	A5	C	0.414115	0.567544	ns
															Dehalococcoidales	A10	A2	0.307329	0.934911	ns
															Dehalococcoidales	A10	A5	0.934911	0.934911	ns
															Dehalococcoidales	A10	C	0.540203	0.934911	ns
															Dehalococcoidales	A2	A5	0.27024	0.934911	ns
															Dehalococcoidales	A2	C	0.102396	0.614375	ns
															Dehalococcoidales	A5	C	0.595531	0.934911	ns
															Deinococcales	A10	A2	0.130827	0.52331	ns
															Deinococcales	A10	A5	0.513538	0.567544	ns
															Deinococcales	A10	C	0.347641	0.567544	ns
															Deinococcales	A2	A5	0.03045	0.1827	ns
															Deinococcales	A2	C	0.567544	0.567544	ns
															Deinococcales	A5	C	0.111269	0.52331	ns
															Desulfarculales	A10	A2	0.120739	0.482954	ns
															Desulfarculales	A10	A5	0.391164	0.653308	ns
															Desulfarculales	A10	C	0.27024	0.653308	ns
															Desulfarculales	A2	A5	0.015988	0.0959282	ns
															Desulfarculales	A2	C	0.653308	0.653308	ns
															Desulfarculales	A5	C	0.0499937	0.249968	ns
															Desulfobacterales	A10	A2	0.177815	0.653308	ns
															Desulfobacterales	A10	A5	0.624131	0.653308	ns
															Desulfobacterales	A10	C	0.653308	0.653308	ns
															Desulfobacterales	A2	A5	0.0661336	0.396802	ns
															Desulfobacterales	A2	C	0.369003	0.653308	ns
															Desulfobacterales	A5	C	0.347641	0.653308	ns
															Desulfovibrionales	A10	A2	0.252896	0.567544	ns
															Desulfovibrionales	A10	A5	0.369003	0.567544	ns
															Desulfovibrionales	A10	C	0.567544	0.567544	ns
															Desulfovibrionales	A2	A5	0.0411828	0.247097	ns
															Desulfovibrionales	A2	C	0.567544	0.567544	ns
															Desulfovibrionales	A5	C	0.141558	0.567544	ns
															Desulfurellales	A10	A2	0.27024	0.870255	ns
															Desulfurellales	A10	A5	0.567544	0.870255	ns
															Desulfurellales	A10	C	0.347641	0.870255	ns
															Desulfurellales	A2	A5	0.595531	0.870255	ns
															Desulfurellales	A2	C	0.870255	0.870255	ns
															Desulfurellales	A5	C	0.713244	0.870255	ns
															Desulfurobacteriales	A10	A2	0.967428	0.967428	ns
															Desulfurobacteriales	A10	A5	0.165032	0.825159	ns
															Desulfurobacteriales	A10	C	0.775004	0.967428	ns
															Desulfurobacteriales	A2	A5	0.152953	0.825159	ns
															Desulfurobacteriales	A2	C	0.743918	0.967428	ns
															Desulfurobacteriales	A5	C	0.27024	0.967428	ns
															Desulfuromonadales	A10	A2	0.111269	0.556346	ns
															Desulfuromonadales	A10	A5	0.806455	0.806455	ns
															Desulfuromonadales	A10	C	0.437843	0.806455	ns
															Desulfuromonadales	A2	A5	0.0661336	0.396802	ns
															Desulfuromonadales	A2	C	0.414115	0.806455	ns
															Desulfuromonadales	A5	C	0.307329	0.806455	ns
															Dictyoglomales	A10	A2	0.0791141	0.474685	ns
															Dictyoglomales	A10	A5	0.414115	0.713244	ns
															Dictyoglomales	A10	C	0.236343	0.713244	ns
															Dictyoglomales	A2	A5	0.347641	0.713244	ns
															Dictyoglomales	A2	C	0.567544	0.713244	ns
															Dictyoglomales	A5	C	0.713244	0.713244	ns
															Eggerthellales	A10	A2	0.540203	0.870255	ns
															Eggerthellales	A10	A5	0.27024	0.870255	ns
															Eggerthellales	A10	C	0.870255	0.870255	ns
															Eggerthellales	A2	A5	0.0863424	0.518054	ns
															Eggerthellales	A2	C	0.437843	0.870255	ns
															Eggerthellales	A5	C	0.347641	0.870255	ns
															Egibacterales	A10	A2	0.0661336	0.330668	ns
															Egibacterales	A10	A5	0.567544	0.567544	ns
															Egibacterales	A10	C	0.487574	0.567544	ns
															Egibacterales	A2	A5	0.015988	0.0959282	ns
															Egibacterales	A2	C	0.252896	0.567544	ns
															Egibacterales	A5	C	0.205569	0.567544	ns
															Egicoccales	A10	A2	0.0863424	0.345369	ns
															Egicoccales	A10	A5	0.902502	1	ns
															Egicoccales	A10	C	0.902502	1	ns
															Egicoccales	A2	A5	0.0661336	0.330668	ns
															Egicoccales	A2	C	0.0661336	0.330668	ns
															Egicoccales	A5	C	1	1	ns
															Emcibacterales	A10	A2	0.567544	0.775004	ns
															Emcibacterales	A10	A5	0.775004	0.775004	ns
															Emcibacterales	A10	C	0.347641	0.775004	ns
															Emcibacterales	A2	A5	0.775004	0.775004	ns
															Emcibacterales	A2	C	0.713244	0.775004	ns
															Emcibacterales	A5	C	0.513538	0.775004	ns
															Endomicrobiales	A10	A2	0.743918	0.743918	ns
															Endomicrobiales	A10	A5	0.0940948	0.564569	ns
															Endomicrobiales	A10	C	0.437843	0.743918	ns
															Endomicrobiales	A2	A5	0.177815	0.743918	ns
															Endomicrobiales	A2	C	0.653308	0.743918	ns
															Endomicrobiales	A5	C	0.369003	0.743918	ns
															Enterobacterales	A10	A2	0.130827	0.654137	ns
															Enterobacterales	A10	A5	0.120739	0.654137	ns
															Enterobacterales	A10	C	0.595531	0.967428	ns
															Enterobacterales	A2	A5	0.967428	0.967428	ns
															Enterobacterales	A2	C	0.327082	0.967428	ns
															Enterobacterales	A5	C	0.307329	0.967428	ns
															Entomoplasmatales	A10	A2	0.0454084	0.27245	ns
															Entomoplasmatales	A10	A5	0.487574	0.653308	ns
															Entomoplasmatales	A10	C	0.120739	0.603693	ns
															Entomoplasmatales	A2	A5	0.191322	0.653308	ns
															Entomoplasmatales	A2	C	0.653308	0.653308	ns
															Entomoplasmatales	A5	C	0.391164	0.653308	ns
															Erysipelotrichales	A10	A2	0.0247134	0.14828	ns
															Erysipelotrichales	A10	A5	0.307329	0.653308	ns
															Erysipelotrichales	A10	C	0.0723859	0.36193	ns
															Erysipelotrichales	A2	A5	0.220571	0.653308	ns
															Erysipelotrichales	A2	C	0.653308	0.653308	ns
															Erysipelotrichales	A5	C	0.437843	0.653308	ns
															Euzebyales	A10	A2	0.102396	0.511979	ns
															Euzebyales	A10	A5	0.462335	0.924671	ns
															Euzebyales	A10	C	0.0863424	0.511979	ns
															Euzebyales	A2	A5	0.369003	0.924671	ns
															Euzebyales	A2	C	0.934911	0.934911	ns
															Euzebyales	A5	C	0.327082	0.924671	ns
															Fibrobacterales	A10	A2	0.141558	0.424674	ns
															Fibrobacterales	A10	C	0.347641	0.595531	ns
															Fibrobacterales	A2	A5	0.0940948	0.376379	ns
															Fibrobacterales	A2	C	0.595531	0.595531	ns
															Fibrobacterales	A5	C	0.0274527	0.137263	ns
															Fimbriimonadales	A10	A2	0.288383	0.902502	ns
															Fimbriimonadales	A10	A5	0.902502	0.902502	ns
															Fimbriimonadales	A10	C	0.838222	0.902502	ns
															Fimbriimonadales	A2	A5	0.236343	0.902502	ns
															Fimbriimonadales	A2	C	0.391164	0.902502	ns
															Fimbriimonadales	A5	C	0.743918	0.902502	ns
															Flavobacteriales	A10	A2	0.205569	0.540203	ns
															Flavobacteriales	A10	A5	0.462335	0.540203	ns
															Flavobacteriales	A10	C	0.540203	0.540203	ns
															Flavobacteriales	A2	A5	0.0454084	0.27245	ns
															Flavobacteriales	A2	C	0.513538	0.540203	ns
															Flavobacteriales	A5	C	0.177815	0.540203	ns
															Frankiales	A10	A2	0.0863424	0.431712	ns
															Frankiales	A10	A5	0.567544	0.624131	ns
															Frankiales	A10	C	0.624131	0.624131	ns
															Frankiales	A2	A5	0.0222141	0.133284	ns
															Frankiales	A2	C	0.220571	0.624131	ns
															Frankiales	A5	C	0.288383	0.624131	ns
															Fusobacteriales	A10	A2	0.0274527	0.164716	ns
															Fusobacteriales	A10	A5	0.347641	0.695282	ns
															Fusobacteriales	A10	C	0.347641	0.695282	ns
															Fusobacteriales	A2	A5	0.205569	0.695282	ns
															Fusobacteriales	A2	C	0.205569	0.695282	ns
															Fusobacteriales	A5	C	1	1	ns
															Gemmatales	A10	A2	0.0142847	0.0857084	ns
															Gemmatales	A10	A5	0.595531	0.595531	ns
															Gemmatales	A10	C	0.152953	0.595531	ns
															Gemmatales	A2	A5	0.054961	0.274805	ns
															Gemmatales	A2	C	0.307329	0.595531	ns
															Gemmatales	A5	C	0.369003	0.595531	ns
															Gemmatimonadales	A10	A2	0.0199375	0.119625	ns
															Gemmatimonadales	A10	A5	0.683026	0.683026	ns
															Gemmatimonadales	A10	C	0.130827	0.52331	ns
															Gemmatimonadales	A2	A5	0.054961	0.274805	ns
															Gemmatimonadales	A2	C	0.414115	0.683026	ns
															Gemmatimonadales	A5	C	0.27024	0.683026	ns
															Geodermatophilales	A10	A2	0.540203	0.934911	ns
															Geodermatophilales	A10	A5	0.327082	0.934911	ns
															Geodermatophilales	A10	C	0.487574	0.934911	ns
															Geodermatophilales	A2	A5	0.111269	0.556346	ns
															Geodermatophilales	A2	C	0.934911	0.934911	ns
															Geodermatophilales	A5	C	0.0940948	0.556346	ns
															Gloeobacterales	A10	A2	0.130827	0.595531	ns
															Gloeobacterales	A10	A5	0.595531	0.595531	ns
															Gloeobacterales	A10	C	0.513538	0.595531	ns
															Gloeobacterales	A2	A5	0.0411828	0.247097	ns
															Gloeobacterales	A2	C	0.391164	0.595531	ns
															Gloeobacterales	A5	C	0.236343	0.595531	ns
															Glycomycetales	A10	A2	1	1	ns
															Glycomycetales	A10	A5	0.414115	1	ns
															Glycomycetales	A10	C	0.624131	1	ns
															Glycomycetales	A2	A5	0.414115	1	ns
															Glycomycetales	A2	C	0.624131	1	ns
															Glycomycetales	A5	C	0.191322	1	ns
															Halanaerobiales	A10	A2	0.010096	0.0605761	ns
															Halanaerobiales	A10	A5	0.165032	0.624131	ns
															Halanaerobiales	A10	C	0.0372951	0.186475	ns
															Halanaerobiales	A2	A5	0.236343	0.624131	ns
															Halanaerobiales	A2	C	0.624131	0.624131	ns
															Halanaerobiales	A5	C	0.487574	0.624131	ns
															Halobacteriales	A10	A2	0.0723859	0.289544	ns
															Halobacteriales	A10	A5	0.369003	0.369003	ns
															Halobacteriales	A10	C	0.369003	0.369003	ns
															Halobacteriales	A2	C	0.369003	0.369003	ns
															Halobacteriales	A5	C	0.0723859	0.289544	ns
															Haloferacales	A10	A2	0.0337243	0.202346	ns
															Haloferacales	A10	A5	0.653308	0.653308	ns
															Haloferacales	A10	C	0.236343	0.653308	ns
															Haloferacales	A2	A5	0.0940948	0.470474	ns
															Haloferacales	A2	C	0.347641	0.653308	ns
															Haloferacales	A5	C	0.462335	0.653308	ns
															Holosporales	A10	A2	0.0247134	0.14828	ns
															Holosporales	A10	A5	0.567544	0.713244	ns
															Holosporales	A10	C	0.347641	0.713244	ns
															Holosporales	A2	A5	0.0940948	0.470474	ns
															Holosporales	A2	C	0.191322	0.713244	ns
															Holosporales	A5	C	0.713244	0.713244	ns
															Ignavibacteriales	A10	A2	0.347641	0.838222	ns
															Ignavibacteriales	A10	A5	0.624131	0.838222	ns
															Ignavibacteriales	A10	C	0.775004	0.838222	ns
															Ignavibacteriales	A2	A5	0.152953	0.838222	ns
															Ignavibacteriales	A2	C	0.220571	0.838222	ns
															Ignavibacteriales	A5	C	0.838222	0.838222	ns
															Immundisolibacterales	A10	A2	0.152953	0.709028	ns
															Immundisolibacterales	A10	A5	0.870255	0.870255	ns
															Immundisolibacterales	A10	C	0.236343	0.709028	ns
															Immundisolibacterales	A2	A5	0.111269	0.667615	ns
															Immundisolibacterales	A2	C	0.806455	0.870255	ns
															Immundisolibacterales	A5	C	0.177815	0.709028	ns
															Isosphaerales	A10	A5	0.540203	0.540203	ns
															Isosphaerales	A10	C	0.0791141	0.316457	ns
															Isosphaerales	A2	A5	0.0372951	0.186475	ns
															Isosphaerales	A2	C	0.347641	0.540203	ns
															Isosphaerales	A5	C	0.252896	0.540203	ns
															Jiangellales	A10	A2	0.177815	0.653308	ns
															Jiangellales	A10	A5	0.414115	0.653308	ns
															Jiangellales	A10	C	0.653308	0.653308	ns
															Jiangellales	A2	A5	0.03045	0.1827	ns
															Jiangellales	A2	C	0.369003	0.653308	ns
															Jiangellales	A5	C	0.205569	0.653308	ns
															Kiritimatiellales	A10	A5	0.437843	0.437843	ns
															Kiritimatiellales	A10	C	0.0940948	0.376379	ns
															Kiritimatiellales	A2	A5	0.0199375	0.0996877	ns
															Kiritimatiellales	A2	C	0.152953	0.437843	ns
															Kiritimatiellales	A5	C	0.369003	0.437843	ns
															Kosmotogales	A10	A2	0.414115	0.828229	ns
															Kosmotogales	A10	A5	0.0723859	0.434316	ns
															Kosmotogales	A10	C	0.102396	0.511979	ns
															Kosmotogales	A2	A5	0.327082	0.828229	ns
															Kosmotogales	A2	C	0.414115	0.828229	ns
															Kosmotogales	A5	C	0.870255	0.870255	ns
															Ktedonobacterales	A10	A2	0.252896	0.806455	ns
															Ktedonobacterales	A10	A5	0.567544	0.806455	ns
															Ktedonobacterales	A10	C	0.165032	0.806455	ns
															Ktedonobacterales	A2	A5	0.567544	0.806455	ns
															Ktedonobacterales	A2	C	0.806455	0.806455	ns
															Ktedonobacterales	A5	C	0.414115	0.806455	ns
															Lactobacillales	A10	A2	0.0411828	0.247097	ns
															Lactobacillales	A10	A5	0.513538	0.743918	ns
															Lactobacillales	A10	C	0.0863424	0.431712	ns
															Lactobacillales	A2	A5	0.165032	0.660127	ns
															Lactobacillales	A2	C	0.743918	0.743918	ns
															Lactobacillales	A5	C	0.288383	0.743918	ns
															Legionellales	A10	A2	0.0454084	0.27245	ns
															Legionellales	A10	A5	0.487574	0.653308	ns
															Legionellales	A10	C	0.120739	0.603693	ns
															Legionellales	A2	A5	0.191322	0.653308	ns
															Legionellales	A2	C	0.653308	0.653308	ns
															Legionellales	A5	C	0.391164	0.653308	ns
															Leptospirales	A10	A2	0.540203	0.806455	ns
															Leptospirales	A10	A5	0.806455	0.806455	ns
															Leptospirales	A10	C	0.205569	0.806455	ns
															Leptospirales	A2	A5	0.713244	0.806455	ns
															Leptospirales	A2	C	0.513538	0.806455	ns
															Leptospirales	A5	C	0.307329	0.806455	ns
															Limnochordales	A10	A2	0.327082	0.654163	ns
															Limnochordales	A10	A5	0.252896	0.654163	ns
															Limnochordales	A10	C	1	1	ns
															Limnochordales	A2	A5	0.0337243	0.202346	ns
															Limnochordales	A2	C	0.327082	0.654163	ns
															Limnochordales	A5	C	0.252896	0.654163	ns
															Marinilabiliales	A10	A2	0.165032	0.54048	ns
															Marinilabiliales	A10	A5	0.0127436	0.0764614	ns
															Marinilabiliales	A10	C	0.177815	0.54048	ns
															Marinilabiliales	A2	A5	0.27024	0.54048	ns
															Marinilabiliales	A2	C	0.967428	0.967428	ns
															Marinilabiliales	A5	C	0.252896	0.54048	ns
															Mariprofundales	A10	A5	0.152953	0.472686	ns
															Mariprofundales	A10	C	0.806455	0.806455	ns
															Mariprofundales	A2	A5	0.191322	0.472686	ns
															Mariprofundales	A2	C	0.0127436	0.0637179	ns
															Mariprofundales	A5	C	0.236343	0.472686	ns
															Methanobacteriales	A10	A2	0.010096	0.0605761	ns
															Methanobacteriales	A10	A5	0.102396	0.409583	ns
															Methanobacteriales	A10	C	0.0199375	0.0996877	ns
															Methanobacteriales	A2	A5	0.347641	0.806455	ns
															Methanobacteriales	A2	C	0.806455	0.806455	ns
															Methanobacteriales	A5	C	0.487574	0.806455	ns
															Methanocellales	A10	A2	0.513538	0.902502	ns
															Methanocellales	A10	A5	0.595531	0.902502	ns
															Methanocellales	A10	C	0.595531	0.902502	ns
															Methanocellales	A2	A5	0.236343	0.902502	ns
															Methanocellales	A2	C	0.902502	0.902502	ns
															Methanocellales	A5	C	0.288383	0.902502	ns
															Methanococcales	A10	A2	0.0178674	0.107204	ns
															Methanococcales	A10	A5	0.236343	0.595531	ns
															Methanococcales	A10	C	0.0661336	0.330668	ns
															Methanococcales	A2	A5	0.236343	0.595531	ns
															Methanococcales	A2	C	0.595531	0.595531	ns
															Methanococcales	A5	C	0.513538	0.595531	ns
															Methanomassiliicoccales	A10	A2	0.130827	0.654137	ns
															Methanomassiliicoccales	A10	A5	0.0372951	0.223771	ns
															Methanomassiliicoccales	A10	C	0.191322	0.765288	ns
															Methanomassiliicoccales	A2	A5	0.567544	0.838222	ns
															Methanomassiliicoccales	A2	C	0.838222	0.838222	ns
															Methanomassiliicoccales	A5	C	0.437843	0.838222	ns
															Methanomicrobiales	A10	A2	0.347641	0.838222	ns
															Methanomicrobiales	A10	A5	0.252896	0.838222	ns
															Methanomicrobiales	A10	C	0.838222	0.838222	ns
															Methanomicrobiales	A2	A5	0.838222	0.838222	ns
															Methanomicrobiales	A2	C	0.462335	0.838222	ns
															Methanomicrobiales	A5	C	0.347641	0.838222	ns
															Methanosarcinales	A10	A2	0.0603332	0.361999	ns
															Methanosarcinales	A10	A5	0.713244	0.713244	ns
															Methanosarcinales	A10	C	0.177815	0.711261	ns
															Methanosarcinales	A2	A5	0.130827	0.654137	ns
															Methanosarcinales	A2	C	0.595531	0.713244	ns
															Methanosarcinales	A5	C	0.327082	0.713244	ns
															Methylococcales	A10	A2	0.0113514	0.0681086	ns
															Methylococcales	A10	A5	0.870255	0.870255	ns
															Methylococcales	A10	C	0.165032	0.505792	ns
															Methylococcales	A2	A5	0.0178674	0.0893369	ns
															Methylococcales	A2	C	0.252896	0.505792	ns
															Methylococcales	A5	C	0.220571	0.505792	ns
															Micrococcales	A10	A2	0.120739	0.487574	ns
															Micrococcales	A10	A5	0.437843	0.487574	ns
															Micrococcales	A10	C	0.487574	0.487574	ns
															Micrococcales	A2	A5	0.0199375	0.119625	ns
															Micrococcales	A2	C	0.391164	0.487574	ns
															Micrococcales	A5	C	0.141558	0.487574	ns
															Micromonosporales	A10	A2	0.0661336	0.330668	ns
															Micromonosporales	A10	A5	0.595531	0.595531	ns
															Micromonosporales	A10	C	0.327082	0.595531	ns
															Micromonosporales	A2	A5	0.0178674	0.107204	ns
															Micromonosporales	A2	C	0.391164	0.595531	ns
															Micromonosporales	A5	C	0.130827	0.52331	ns
															Mycoplasmatales	A10	A2	0.0372951	0.223771	ns
															Mycoplasmatales	A10	A5	0.513538	0.513538	ns
															Mycoplasmatales	A10	C	0.177815	0.513538	ns
															Mycoplasmatales	A2	A5	0.152953	0.513538	ns
															Mycoplasmatales	A2	C	0.462335	0.513538	ns
															Mycoplasmatales	A5	C	0.487574	0.513538	ns
															Myxococcales	A10	A2	0.0274527	0.137263	ns
															Myxococcales	A10	A5	0.870255	0.870255	ns
															Myxococcales	A10	C	0.288383	0.576765	ns
															Myxococcales	A2	A5	0.0178674	0.107204	ns
															Myxococcales	A2	C	0.252896	0.576765	ns
															Myxococcales	A5	C	0.220571	0.576765	ns
															Nakamurellales	A10	A2	0.165032	0.505792	ns
															Nakamurellales	A10	A5	0.205569	0.505792	ns
															Nakamurellales	A10	C	0.902502	0.902502	ns
															Nakamurellales	A2	C	0.130827	0.505792	ns
															Nakamurellales	A5	C	0.252896	0.505792	ns
															Natranaerobiales	A10	A2	0.191322	0.934911	ns
															Natranaerobiales	A10	A5	0.540203	0.934911	ns
															Natranaerobiales	A10	C	0.487574	0.934911	ns
															Natranaerobiales	A2	A5	0.487574	0.934911	ns
															Natranaerobiales	A2	C	0.540203	0.934911	ns
															Natranaerobiales	A5	C	0.934911	0.934911	ns
															Natrialbales	A10	A2	0.102396	0.409583	ns
															Natrialbales	A10	A5	0.414115	0.414115	ns
															Natrialbales	A10	C	0.414115	0.414115	ns
															Natrialbales	A2	A5	0.0142847	0.0857084	ns
															Natrialbales	A2	C	0.414115	0.414115	ns
															Natrialbales	A5	C	0.102396	0.409583	ns
															Nautiliales	A10	A2	0.0863424	0.518054	ns
															Nautiliales	A10	A5	0.513538	0.743918	ns
															Nautiliales	A10	C	0.165032	0.743918	ns
															Nautiliales	A2	A5	0.288383	0.743918	ns
															Nautiliales	A2	C	0.743918	0.743918	ns
															Nautiliales	A5	C	0.462335	0.743918	ns
															Neisseriales	A10	A2	0.191322	0.573966	ns
															Neisseriales	A10	A5	0.967428	0.967428	ns
															Neisseriales	A10	C	0.177815	0.573966	ns
															Neisseriales	A2	A5	0.177815	0.573966	ns
															Neisseriales	A2	C	0.967428	0.967428	ns
															Neisseriales	A5	C	0.165032	0.573966	ns
															Nevskiales	A10	A5	0.487574	0.487574	ns
															Nevskiales	A10	C	0.130827	0.487574	ns
															Nevskiales	A2	A5	0.03045	0.15225	ns
															Nevskiales	A2	C	0.177815	0.487574	ns
															Nevskiales	A5	C	0.414115	0.487574	ns
															Nitrosomonadales	A10	A2	0.03045	0.1827	ns
															Nitrosomonadales	A10	A5	0.838222	0.838222	ns
															Nitrosomonadales	A10	C	0.120739	0.482954	ns
															Nitrosomonadales	A2	A5	0.0499937	0.249968	ns
															Nitrosomonadales	A2	C	0.540203	0.838222	ns
															Nitrosomonadales	A5	C	0.177815	0.533446	ns
															Nitrosopumilales	A10	A2	0.054961	0.301666	ns
															Nitrosopumilales	A10	A5	0.27024	0.875686	ns
															Nitrosopumilales	A10	C	0.0603332	0.301666	ns
															Nitrosopumilales	A2	A5	0.414115	0.875686	ns
															Nitrosopumilales	A2	C	0.967428	0.967428	ns
															Nitrosopumilales	A5	C	0.437843	0.875686	ns
															Nitrososphaerales	A10	A2	0.0940948	0.564569	ns
															Nitrososphaerales	A10	A5	0.513538	0.902502	ns
															Nitrososphaerales	A10	C	0.437843	0.902502	ns
															Nitrososphaerales	A2	A5	0.307329	0.902502	ns
															Nitrososphaerales	A2	C	0.369003	0.902502	ns
															Nitrososphaerales	A5	C	0.902502	0.902502	ns
															Nitrospirales	A10	A2	0.369003	0.934911	ns
															Nitrospirales	A10	A5	0.934911	0.934911	ns
															Nitrospirales	A10	C	0.252896	0.934911	ns
															Nitrospirales	A2	A5	0.327082	0.934911	ns
															Nitrospirales	A2	C	0.806455	0.934911	ns
															Nitrospirales	A5	C	0.220571	0.934911	ns
															Nostocales	A10	A2	0.152953	0.889076	ns
															Nostocales	A10	A5	0.347641	0.934911	ns
															Nostocales	A10	C	0.934911	0.934911	ns
															Nostocales	A2	A5	0.624131	0.934911	ns
															Nostocales	A2	C	0.177815	0.889076	ns
															Nostocales	A5	C	0.391164	0.934911	ns
															Oceanospirillales	A10	A2	0.0411828	0.247097	ns
															Oceanospirillales	A10	A5	0.806455	0.806455	ns
															Oceanospirillales	A10	C	0.191322	0.765288	ns
															Oceanospirillales	A2	A5	0.0723859	0.36193	ns
															Oceanospirillales	A2	C	0.462335	0.806455	ns
															Oceanospirillales	A5	C	0.288383	0.806455	ns
															Opitutales	A10	A5	0.437843	0.487574	ns
															Opitutales	A10	C	0.0337243	0.164731	ns
															Opitutales	A2	A5	0.0411828	0.164731	ns
															Opitutales	A2	C	0.487574	0.487574	ns
															Opitutales	A5	C	0.177815	0.487574	ns
															Orbales	A10	A2	0.00896575	0.0537945	ns
															Orbales	A10	A5	0.595531	0.595531	ns
															Orbales	A10	C	0.111269	0.445077	ns
															Orbales	A2	A5	0.0372951	0.186475	ns
															Orbales	A2	C	0.307329	0.595531	ns
															Orbales	A5	C	0.288383	0.595531	ns
															Oscillatoriales	A10	A2	0.0863424	0.518054	ns
															Oscillatoriales	A10	A5	0.462335	0.683026	ns
															Oscillatoriales	A10	C	0.191322	0.683026	ns
															Oscillatoriales	A2	A5	0.327082	0.683026	ns
															Oscillatoriales	A2	C	0.683026	0.683026	ns
															Oscillatoriales	A5	C	0.567544	0.683026	ns
															Parachlamydiales	A10	A2	0.165032	0.743918	ns
															Parachlamydiales	A10	A5	0.683026	0.743918	ns
															Parachlamydiales	A10	C	0.743918	0.743918	ns
															Parachlamydiales	A2	A5	0.0723859	0.434316	ns
															Parachlamydiales	A2	C	0.288383	0.743918	ns
															Parachlamydiales	A5	C	0.462335	0.743918	ns
															Pasteurellales	A10	A2	0.27024	0.683026	ns
															Pasteurellales	A10	A5	0.307329	0.683026	ns
															Pasteurellales	A10	C	0.683026	0.683026	ns
															Pasteurellales	A2	A5	0.0337243	0.202346	ns
															Pasteurellales	A2	C	0.130827	0.654137	ns
															Pasteurellales	A5	C	0.540203	0.683026	ns
															Pelagibacterales	A10	A2	0.0337243	0.202346	ns
															Pelagibacterales	A10	A5	0.437843	0.567544	ns
															Pelagibacterales	A10	C	0.177815	0.567544	ns
															Pelagibacterales	A2	A5	0.177815	0.567544	ns
															Pelagibacterales	A2	C	0.437843	0.567544	ns
															Pelagibacterales	A5	C	0.567544	0.567544	ns
															Petrotogales	A10	A2	0.0222141	0.133284	ns
															Petrotogales	A10	A5	0.165032	0.660127	ns
															Petrotogales	A10	C	0.0863424	0.431712	ns
															Petrotogales	A2	A5	0.369003	0.743918	ns
															Petrotogales	A2	C	0.567544	0.743918	ns
															Petrotogales	A5	C	0.743918	0.743918	ns
															Phycisphaerales	A10	A2	0.437843	0.838222	ns
															Phycisphaerales	A10	A5	0.713244	0.838222	ns
															Phycisphaerales	A10	C	0.567544	0.838222	ns
															Phycisphaerales	A2	A5	0.252896	0.838222	ns
															Phycisphaerales	A2	C	0.838222	0.838222	ns
															Phycisphaerales	A5	C	0.347641	0.838222	ns
															Pirellulales	A10	A2	0.0411828	0.247097	ns
															Pirellulales	A10	A5	0.902502	0.902502	ns
															Pirellulales	A10	C	0.540203	0.902502	ns
															Pirellulales	A2	A5	0.054961	0.274805	ns
															Pirellulales	A2	C	0.152953	0.61181	ns
															Pirellulales	A5	C	0.624131	0.902502	ns
															Planctomycetales	A10	A2	0.015988	0.0959282	ns
															Planctomycetales	A10	A5	0.806455	0.806455	ns
															Planctomycetales	A10	C	0.27024	0.782329	ns
															Planctomycetales	A2	A5	0.03045	0.15225	ns
															Planctomycetales	A2	C	0.191322	0.765288	ns
															Planctomycetales	A5	C	0.391164	0.782329	ns
															Pleurocapsales	A10	A2	0.0199375	0.119625	ns
															Pleurocapsales	A10	A5	0.683026	0.683026	ns
															Pleurocapsales	A10	C	0.130827	0.52331	ns
															Pleurocapsales	A2	A5	0.054961	0.274805	ns
															Pleurocapsales	A2	C	0.414115	0.683026	ns
															Pleurocapsales	A5	C	0.27024	0.683026	ns
															Propionibacteriales	A10	A2	0.220571	0.934911	ns
															Propionibacteriales	A10	A5	0.934911	0.934911	ns
															Propionibacteriales	A10	C	0.414115	0.934911	ns
															Propionibacteriales	A2	A5	0.191322	0.934911	ns
															Propionibacteriales	A2	C	0.683026	0.934911	ns
															Propionibacteriales	A5	C	0.369003	0.934911	ns
															Pseudomonadales	A10	A2	0.165032	0.533446	ns
															Pseudomonadales	A10	A5	0.437843	0.540203	ns
															Pseudomonadales	A2	A5	0.540203	0.540203	ns
															Pseudomonadales	A2	C	0.177815	0.533446	ns
															Pseudomonadales	A5	C	0.0499937	0.249968	ns
															Pseudonocardiales	A10	A2	0.0603332	0.301666	ns
															Pseudonocardiales	A10	A5	0.567544	0.567544	ns
															Pseudonocardiales	A10	C	0.414115	0.567544	ns
															Pseudonocardiales	A2	A5	0.0142847	0.0857084	ns
															Pseudonocardiales	A2	C	0.288383	0.567544	ns
															Pseudonocardiales	A5	C	0.165032	0.567544	ns
															Puniceicoccales	A10	A5	0.191322	0.462335	ns
															Puniceicoccales	A10	C	0.0411828	0.205914	ns
															Puniceicoccales	A2	A5	0.0603332	0.241333	ns
															Puniceicoccales	A2	C	0.252896	0.462335	ns
															Puniceicoccales	A5	C	0.462335	0.462335	ns
															Rhizobiales	A10	A2	0.0661336	0.330668	ns
															Rhizobiales	A10	A5	0.624131	0.624131	ns
															Rhizobiales	A10	C	0.347641	0.624131	ns
															Rhizobiales	A2	A5	0.0199375	0.119625	ns
															Rhizobiales	A2	C	0.369003	0.624131	ns
															Rhizobiales	A5	C	0.152953	0.61181	ns
															Rhodobacterales	A10	A2	0.0603332	0.301666	ns
															Rhodobacterales	A10	A5	0.775004	0.775004	ns
															Rhodobacterales	A10	C	0.307329	0.775004	ns
															Rhodobacterales	A2	A5	0.03045	0.1827	ns
															Rhodobacterales	A2	C	0.391164	0.775004	ns
															Rhodobacterales	A5	C	0.191322	0.765288	ns
															Rhodocyclales	A10	A2	0.03045	0.15225	ns
															Rhodocyclales	A10	A5	0.870255	0.870255	ns
															Rhodocyclales	A10	C	0.111269	0.333807	ns
															Rhodocyclales	A2	A5	0.0199375	0.119625	ns
															Rhodocyclales	A2	C	0.567544	0.870255	ns
															Rhodocyclales	A5	C	0.0791141	0.316457	ns
															Rhodospirillales	A10	A2	0.111269	0.556346	ns
															Rhodospirillales	A10	A5	0.595531	0.595531	ns
															Rhodospirillales	A10	C	0.369003	0.595531	ns
															Rhodospirillales	A2	A5	0.0337243	0.202346	ns
															Rhodospirillales	A2	C	0.487574	0.595531	ns
															Rhodospirillales	A5	C	0.152953	0.595531	ns
															Rickettsiales	A10	A2	0.0661336	0.396802	ns
															Rickettsiales	A10	A5	0.513538	0.567544	ns
															Rickettsiales	A10	C	0.205569	0.567544	ns
															Rickettsiales	A2	A5	0.236343	0.567544	ns
															Rickettsiales	A2	C	0.567544	0.567544	ns
															Rickettsiales	A5	C	0.540203	0.567544	ns
															Rubrobacterales	A10	A2	0.120739	0.567544	ns
															Rubrobacterales	A10	A5	0.414115	0.567544	ns
															Rubrobacterales	A10	C	0.567544	0.567544	ns
															Rubrobacterales	A2	A5	0.0178674	0.107204	ns
															Rubrobacterales	A2	C	0.327082	0.567544	ns
															Rubrobacterales	A5	C	0.165032	0.567544	ns
															Saprospirales	A10	A2	0.0113514	0.0681086	ns
															Saprospirales	A10	A5	0.0411828	0.205914	ns
															Saprospirales	A10	C	0.0723859	0.289544	ns
															Saprospirales	A2	A5	0.624131	0.806455	ns
															Saprospirales	A2	C	0.462335	0.806455	ns
															Saprospirales	A5	C	0.806455	0.806455	ns
															Sedimentisphaerales	A10	A2	0.369003	0.934911	ns
															Sedimentisphaerales	A10	A5	0.220571	0.934911	ns
															Sedimentisphaerales	A10	C	0.414115	0.934911	ns
															Sedimentisphaerales	A2	A5	0.743918	0.934911	ns
															Sedimentisphaerales	A2	C	0.934911	0.934911	ns
															Sedimentisphaerales	A5	C	0.683026	0.934911	ns
															Selenomonadales	A10	A2	0.595531	0.934911	ns
															Selenomonadales	A10	C	0.653308	0.934911	ns
															Selenomonadales	A2	A5	0.0247134	0.0988535	ns
															Selenomonadales	A2	C	0.934911	0.934911	ns
															Selenomonadales	A5	C	0.0199375	0.0988535	ns
															Silvanigrellales	A10	A2	0.141558	0.775004	ns
															Silvanigrellales	A10	A5	0.540203	0.775004	ns
															Silvanigrellales	A10	C	0.236343	0.775004	ns
															Silvanigrellales	A2	A5	0.391164	0.775004	ns
															Silvanigrellales	A2	C	0.775004	0.775004	ns
															Silvanigrellales	A5	C	0.567544	0.775004	ns
															Solirubrobacterales	A10	A2	0.0337243	0.186475	ns
															Solirubrobacterales	A10	A5	0.967428	0.967428	ns
															Solirubrobacterales	A10	C	0.152953	0.495095	ns
															Solirubrobacterales	A2	A5	0.0372951	0.186475	ns
															Solirubrobacterales	A2	C	0.487574	0.967428	ns
															Solirubrobacterales	A5	C	0.165032	0.495095	ns
															Sphaerobacterales	A10	A2	0.236343	0.653308	ns
															Sphaerobacterales	A10	A5	0.205569	0.653308	ns
															Sphaerobacterales	A10	C	0.462335	0.653308	ns
															Sphaerobacterales	A2	A5	0.0142847	0.0857084	ns
															Sphaerobacterales	A2	C	0.653308	0.653308	ns
															Sphaerobacterales	A5	C	0.0454084	0.227042	ns
															Sphingobacteriales	A10	A2	0.624131	0.775004	ns
															Sphingobacteriales	A10	A5	0.03045	0.1827	ns
															Sphingobacteriales	A10	C	0.437843	0.775004	ns
															Sphingobacteriales	A2	A5	0.0940948	0.470474	ns
															Sphingobacteriales	A2	C	0.775004	0.775004	ns
															Sphingobacteriales	A5	C	0.165032	0.660127	ns
															Sphingomonadales	A10	A2	0.0113514	0.0681086	ns
															Sphingomonadales	A10	A5	0.683026	0.683026	ns
															Sphingomonadales	A10	C	0.141558	0.566232	ns
															Sphingomonadales	A2	A5	0.0337243	0.168622	ns
															Sphingomonadales	A2	C	0.288383	0.576765	ns
															Sphingomonadales	A5	C	0.288383	0.576765	ns
															Spirochaetales	A10	A2	0.369003	0.743918	ns
															Spirochaetales	A10	A5	0.054961	0.329766	ns
															Spirochaetales	A10	C	0.111269	0.556346	ns
															Spirochaetales	A2	A5	0.307329	0.743918	ns
															Spirochaetales	A2	C	0.487574	0.743918	ns
															Spirochaetales	A5	C	0.743918	0.743918	ns
															Sporichthyales	A10	A2	0.102396	0.603693	ns
															Sporichthyales	A10	A5	0.567544	0.934911	ns
															Sporichthyales	A10	C	0.120739	0.603693	ns
															Sporichthyales	A2	A5	0.288383	0.934911	ns
															Sporichthyales	A2	C	0.934911	0.934911	ns
															Sporichthyales	A5	C	0.327082	0.934911	ns
															Streptomycetales	A10	A2	0.391164	0.828229	ns
															Streptomycetales	A10	A5	0.120739	0.482954	ns
															Streptomycetales	A10	C	0.967428	0.967428	ns
															Streptomycetales	A2	A5	0.015988	0.0959282	ns
															Streptomycetales	A2	C	0.414115	0.828229	ns
															Streptomycetales	A5	C	0.111269	0.482954	ns
															Streptosporangiales	A10	A2	0.0863424	0.431712	ns
															Streptosporangiales	A10	A5	0.513538	0.513538	ns
															Streptosporangiales	A10	C	0.462335	0.513538	ns
															Streptosporangiales	A2	A5	0.0178674	0.107204	ns
															Streptosporangiales	A2	C	0.327082	0.513538	ns
															Streptosporangiales	A5	C	0.165032	0.513538	ns
															Sulfolobales	A10	A2	0.0603332	0.361999	ns
															Sulfolobales	A10	A5	0.369003	0.683026	ns
															Sulfolobales	A10	C	0.141558	0.683026	ns
															Sulfolobales	A2	A5	0.327082	0.683026	ns
															Sulfolobales	A2	C	0.683026	0.683026	ns
															Sulfolobales	A5	C	0.567544	0.683026	ns
															Synechococcales	A10	A2	0.220571	0.838222	ns
															Synechococcales	A10	A5	0.838222	0.838222	ns
															Synechococcales	A10	C	0.540203	0.838222	ns
															Synechococcales	A2	A5	0.152953	0.838222	ns
															Synechococcales	A2	C	0.540203	0.838222	ns
															Synechococcales	A5	C	0.414115	0.838222	ns
															Synergistales	A10	A2	0.327082	0.806455	ns
															Synergistales	A10	A5	0.220571	0.806455	ns
															Synergistales	A10	C	0.806455	0.806455	ns
															Synergistales	A2	A5	0.0274527	0.164716	ns
															Synergistales	A2	C	0.462335	0.806455	ns
															Synergistales	A5	C	0.141558	0.707791	ns
															Syntrophobacterales	A10	A2	0.03045	0.15225	ns
															Syntrophobacterales	A10	A5	0.513538	0.513538	ns
															Syntrophobacterales	A10	C	0.27024	0.513538	ns
															Syntrophobacterales	A2	C	0.288383	0.513538	ns
															Syntrophobacterales	A5	C	0.0791141	0.316457	ns
															Tepidiformales	A10	A2	0.0791141	0.237342	ns
															Tepidiformales	A10	A5	0.870255	0.934911	ns
															Tepidiformales	A10	C	0.0661336	0.237342	ns
															Tepidiformales	A2	A5	0.054961	0.237342	ns
															Tepidiformales	A2	C	0.934911	0.934911	ns
															Tepidiformales	A5	C	0.0454084	0.237342	ns
															Thermales	A10	A2	0.205569	0.683026	ns
															Thermales	A10	A5	0.327082	0.683026	ns
															Thermales	A10	C	0.391164	0.683026	ns
															Thermales	A2	A5	0.0247134	0.14828	ns
															Thermales	A2	C	0.683026	0.683026	ns
															Thermales	A5	C	0.0661336	0.330668	ns
															Thermoanaerobacterales	A10	A2	0.0127436	0.0764614	ns
															Thermoanaerobacterales	A10	A5	0.0411828	0.164731	ns
															Thermoanaerobacterales	A10	C	0.0199375	0.0996877	ns
															Thermoanaerobacterales	A2	A5	0.653308	0.870255	ns
															Thermoanaerobacterales	A2	C	0.870255	0.870255	ns
															Thermoanaerobacterales	A5	C	0.775004	0.870255	ns
															Thermococcales	A10	A2	0.307329	0.967428	ns
															Thermococcales	A10	A5	0.967428	0.967428	ns
															Thermococcales	A10	C	0.683026	0.967428	ns
															Thermococcales	A2	A5	0.327082	0.967428	ns
															Thermococcales	A2	C	0.540203	0.967428	ns
															Thermococcales	A5	C	0.713244	0.967428	ns
															Thermodesulfobacteriales	A10	A2	0.347641	0.967428	ns
															Thermodesulfobacteriales	A10	A5	0.775004	0.967428	ns
															Thermodesulfobacteriales	A10	C	0.369003	0.967428	ns
															Thermodesulfobacteriales	A2	A5	0.513538	0.967428	ns
															Thermodesulfobacteriales	A2	C	0.967428	0.967428	ns
															Thermodesulfobacteriales	A5	C	0.540203	0.967428	ns
															Thermomicrobiales	A10	A2	0.391164	0.902502	ns
															Thermomicrobiales	A10	A5	0.27024	0.902502	ns
															Thermomicrobiales	A10	C	0.462335	0.902502	ns
															Thermomicrobiales	A2	A5	0.0499937	0.299962	ns
															Thermomicrobiales	A2	C	0.902502	0.902502	ns
															Thermomicrobiales	A5	C	0.0661336	0.330668	ns
															Thermoplasmatales	A10	A2	0.120739	0.482954	ns
															Thermoplasmatales	A10	A5	0.0603332	0.361999	ns
															Thermoplasmatales	A10	C	0.102396	0.482954	ns
															Thermoplasmatales	A2	A5	0.743918	0.934911	ns
															Thermoplasmatales	A2	C	0.934911	0.934911	ns
															Thermoplasmatales	A5	C	0.806455	0.934911	ns
															Thermoproteales	A10	A2	0.487574	0.683026	ns
															Thermoproteales	A10	A5	0.0337243	0.202346	ns
															Thermoproteales	A10	C	0.27024	0.683026	ns
															Thermoproteales	A2	A5	0.152953	0.683026	ns
															Thermoproteales	A2	C	0.683026	0.683026	ns
															Thermoproteales	A5	C	0.307329	0.683026	ns
															Thermosediminibacterales	A10	A2	0.327082	0.775004	ns
															Thermosediminibacterales	A10	A5	0.054961	0.329766	ns
															Thermosediminibacterales	A10	C	0.487574	0.775004	ns
															Thermosediminibacterales	A2	A5	0.347641	0.775004	ns
															Thermosediminibacterales	A2	C	0.775004	0.775004	ns
															Thermosediminibacterales	A5	C	0.220571	0.775004	ns
															Thermotogales	A10	A2	0.054961	0.329766	ns
															Thermotogales	A10	A5	0.462335	0.595531	ns
															Thermotogales	A10	C	0.205569	0.595531	ns
															Thermotogales	A2	A5	0.236343	0.595531	ns
															Thermotogales	A2	C	0.513538	0.595531	ns
															Thermotogales	A5	C	0.595531	0.595531	ns
															Thiotrichales	A10	A2	0.0863424	0.518054	ns
															Thiotrichales	A10	A5	0.838222	0.838222	ns
															Thiotrichales	A10	C	0.236343	0.838222	ns
															Thiotrichales	A2	A5	0.130827	0.654137	ns
															Thiotrichales	A2	C	0.595531	0.838222	ns
															Thiotrichales	A5	C	0.327082	0.838222	ns
															Tissierellales	A10	A5	0.03045	0.1218	ns
															Tissierellales	A10	C	0.0247134	0.1218	ns
															Tissierellales	A2	A5	0.437843	0.934911	ns
															Tissierellales	A2	C	0.487574	0.934911	ns
															Tissierellales	A5	C	0.934911	0.934911	ns
															Trueperales	A10	A2	0.462335	0.870255	ns
															Trueperales	A10	A5	0.624131	0.870255	ns
															Trueperales	A10	C	0.567544	0.870255	ns
															Trueperales	A2	A5	0.220571	0.870255	ns
															Trueperales	A2	C	0.870255	0.870255	ns
															Trueperales	A5	C	0.288383	0.870255	ns
															Veillonellales	A10	A2	0.838222	0.967428	ns
															Veillonellales	A10	A5	0.111269	0.660127	ns
															Veillonellales	A10	C	0.870255	0.967428	ns
															Veillonellales	A2	A5	0.165032	0.660127	ns
															Veillonellales	A2	C	0.967428	0.967428	ns
															Veillonellales	A5	C	0.152953	0.660127	ns
															Verrucomicrobiales	A10	A5	0.391164	0.437843	ns
															Verrucomicrobiales	A10	C	0.0603332	0.289544	ns
															Verrucomicrobiales	A2	A5	0.0723859	0.289544	ns
															Verrucomicrobiales	A2	C	0.437843	0.437843	ns
															Verrucomicrobiales	A5	C	0.307329	0.437843	ns
															Vibrionales	A10	A2	0.567544	0.806455	ns
															Vibrionales	A10	A5	0.191322	0.806455	ns
															Vibrionales	A10	C	0.806455	0.806455	ns
															Vibrionales	A2	A5	0.0603332	0.361999	ns
															Vibrionales	A2	C	0.414115	0.806455	ns
															Vibrionales	A5	C	0.288383	0.806455	ns
															Victivallales	A10	A5	0.0372951	0.186475	ns
															Victivallales	A10	C	0.0499937	0.199975	ns
															Victivallales	A2	A5	0.462335	0.902502	ns
															Victivallales	A2	C	0.391164	0.902502	ns
															Victivallales	A5	C	0.902502	0.902502	ns
															Xanthomonadales	A10	A2	0.288383	0.743918	ns
															Xanthomonadales	A10	A5	0.252896	0.743918	ns
															Xanthomonadales	A10	C	0.462335	0.743918	ns
															Xanthomonadales	A2	A5	0.0274527	0.164716	ns
															Xanthomonadales	A2	C	0.743918	0.743918	ns
															Xanthomonadales	A5	C	0.0603332	0.301666	ns

## Sheet: Genus
Percentage Abundance					Kruskal-Wallis										Dunn Test										Significant
Genus	C	A2	A5	A10	p		Genus	group1 (%abundance)	group2 (%abundance)	Effect	p	p.adj	p.adj.signif		Genus	group1	group2	p	p.adj	p.adj.signif					Genus	Control	A2	A5	A10	p
Prevotella	13.662	13.541	14.754	11.151	0.107		Fibrobacter	A10 (1.96)	A5 (3.73)	↑	0.00166544	0.00999265	**		Acetobacterium	A10	A5	0.00549152	0.0329491	*					Fibrobacter	2.748	3.085	3.725	1.964	0.0146
Alistipes	3.07	3.279	3.123	2.773	0.0634		Butyrivibrio	A10 (2.22)	A2 (1.51)	↓	0.00166544	0.00999265	**		Acidothermus	A2	A5	0.00425838	0.0255503	*					Butyrivibrio	1.703	1.505	1.672	2.218	0.0138
Bacteroides	2.861	2.882	3.101	2.497	0.0724		Streptococcus	A10 (0.49)	A2 (0.38)	↓	0.00549152	0.0329491	*		Actinotalea	A10	A2	0.00794988	0.0476993	*					Selenomonas	0.604	0.606	0.547	0.639	0.0333
Fibrobacter	2.748	3.085	3.725	1.964	0.0146		Eubacterium	A10 (0.45)	A5 (0.37)	↓	0.00374124	0.0224475	*		Aeribacillus	A10	A2	0.00374124	0.0224475	*					Lachnoclostridium	0.447	0.44	0.42	0.493	0.0176
Methanobrevibacter	2.251	2.186	2.657	4.862	0.0961		Porphyromonas	A10 (0.35)	A5 (0.42)	↑	0.00622178	0.0373307	*		Alistipes	A10	A2	0.00703834	0.0422301	*					Streptococcus	0.413	0.382	0.441	0.49	0.0274
Streptomyces	2.034	2.155	1.798	1.999	0.107		Spirosoma	A10 (0.29)	A2 (0.33)	↑	0.00251364	0.0150819	*		Alkalihalobacillus	A10	A2	0.00483952	0.0290371	*					Eubacterium	0.395	0.381	0.368	0.446	0.0273
Pseudomonas	1.985	1.919	1.833	2.124	0.479		Spirosoma	A10 (0.29)	A5 (0.33)	↑	0.00622178	0.0311089	*		Alloactinosynnema	A2	A5	0.00374124	0.0224475	*					Porphyromonas	0.393	0.408	0.423	0.354	0.0281
Butyrivibrio	1.703	1.505	1.672	2.218	0.0138		Pontibacter	A10 (0.29)	A2 (0.33)	↑	0.00328184	0.0187062	*		Allokutzneria	A2	A5	0.0028744	0.0172464	*					Paraprevotella	0.347	0.352	0.371	0.295	0.0353
Hymenobacter	1.472	1.537	1.491	1.31	0.266		Pontibacter	A10 (0.29)	A5 (0.34)	↑	0.00374124	0.0187062	*		Anaerotignum	A10	A5	0.00549152	0.0274576	*					Spirosoma	0.323	0.334	0.333	0.286	0.0102
Paenibacillus	1.338	1.332	1.243	1.398	0.432		Chitinophaga	A10 (0.29)	A2 (0.33)	↑	0.00125594	0.00753561	**		Aquicella	A10	A5	0.00483952	0.0290371	*					Pontibacter	0.321	0.334	0.338	0.286	0.00988
Oscillibacter	1.232	1.239	1.048	1.3	0.315		Clostridioides	A10 (0.09)	A2 (0.06)	↓	0.00794988	0.0476993	*		Aromatoleum	A10	A2	0.00374124	0.0224475	*					Chitinophaga	0.315	0.331	0.328	0.285	0.01
Clostridium	1.229	1.089	1.376	1.662	0.0699		Ereboglobus	A10 (0.04)	A2 (0.05)	↑	0.00125594	0.00753561	**		Azoarcus	A10	A2	0.00896575	0.0448288	*					Roseburia	0.236	0.227	0.228	0.264	0.0172
Faecalibacterium	1.146	1.157	0.993	1.189	0.236		Ereboglobus	A10 (0.04)	C (0.05)	↑	0.00425838	0.0212919	*		Azoarcus	A2	A5	0.00794988	0.0448288	*					Petrimonas	0.148	0.158	0.159	0.136	0.0435
Ruminococcus	0.896	0.867	0.879	0.982	0.408		Terriglobus	A10 (0.05)	A2 (0.06)	↑	0.00125594	0.00753561	**		Brenneria	A2	A5	0.00425838	0.0255503	*					Hungatella	0.141	0.139	0.128	0.15	0.0168
Flavonifractor	0.863	0.897	0.739	0.89	0.359		Terriglobus	A10 (0.05)	A5 (0.06)	↑	0.00703834	0.0351917	*		Candidatus_Arthromitus	A10	A2	0.00549152	0.0329491	*					Lysobacter	0.139	0.147	0.131	0.125	0.00223
Desulfovibrio	0.825	0.875	0.749	0.79	0.222		Terriglobus	A10 (0.05)	C (0.06)	↑	0.010096	0.040384	*		Candidatus_Cardinium	A10	A5	0.00483952	0.0290371	*					Rufibacter	0.134	0.14	0.138	0.118	0.0279
Corynebacterium	0.718	0.742	0.682	0.681	0.217		Selenomonas	A2 (0.61)	A5 (0.55)	↓	0.0178674	0.0893369	ns		Casimicrobium	A10	A2	0.00191336	0.0114801	*					Azoarcus	0.133	0.143	0.124	0.12	0.0195
Muribaculum	0.632	0.659	0.67	0.587	0.299		Selenomonas	A10 (0.64)	A5 (0.55)	↓	0.010096	0.0605761	ns		Casimicrobium	A2	A5	0.00703834	0.0351917	*					Anaerocolumna	0.127	0.119	0.128	0.147	0.00868
Flintibacter	0.628	0.631	0.533	0.662	0.336		Paraprevotella	A10 (0.3)	A2 (0.35)	↑	0.0142847	0.0714237	ns		Chloroherpeton	A10	C	0.00483952	0.0290371	*					Sphaerochaeta	0.106	0.111	0.105	0.093	0.0327
Bacillus	0.62	0.575	0.667	0.748	0.0594		Paraprevotella	A10 (0.3)	A5 (0.37)	↑	0.00896575	0.0537945	ns		Chryseolinea	A10	A2	0.00549152	0.0329491	*					Flavisolibacter	0.099	0.097	0.1	0.087	0.0356
Selenomonas	0.604	0.606	0.547	0.639	0.0333		Paraprevotella	A10 (0.3)	C (0.35)	↑	0.0723859	0.289544	ns		Ciceribacter	A10	C	0.00794988	0.0476993	*					Pandoraea	0.096	0.101	0.09	0.087	0.0404
Pseudobutyrivibrio	0.598	0.523	0.578	0.716	0.312		Lachnoclostridium	A10 (0.49)	A5 (0.42)	↓	0.03045	0.1827	ns		Clostridioides	A10	A2	0.00794988	0.0476993	*					Opitutus	0.092	0.097	0.086	0.08	0.0149
Duncaniella	0.571	0.597	0.61	0.521	0.0773										Cobetia	A10	A2	0.00483952	0.0290371	*					Chryseolinea	0.079	0.085	0.082	0.071	0.0401
Alloprevotella	0.562	0.558	0.604	0.489	0.165										Coraliomargarita	A10	A2	0.00251364	0.0150819	*					Paludibacter	0.07	0.068	0.078	0.056	0.00305
Phocaeicola	0.538	0.541	0.584	0.46	0.0551										Curtobacterium	A2	A5	0.00549152	0.0329491	*					Clostridioides	0.064	0.059	0.07	0.094	0.0442
Lactobacillus	0.535	0.498	0.579	0.623	0.164										Cycloclasticus	A2	A5	0.00549152	0.0329491	*					Labrenzia	0.06	0.062	0.059	0.06	0.0457
Olsenella	0.533	0.593	0.475	0.484	0.0553										Cytobacillus	A10	A2	0.00794988	0.0476993	*					Terriglobus	0.056	0.063	0.056	0.052	0.00584
Comamonas	0.53	0.296	0.321	0.209	0.309										Denitratisoma	A2	A5	0.00425838	0.0255503	*					Leptotrichia	0.052	0.045	0.06	0.068	0.0442
Bifidobacterium	0.513	0.531	0.468	0.499	0.3										Dyella	A10	A2	0.00703834	0.0422301	*					Ereboglobus	0.05	0.052	0.047	0.042	0.00562
Tannerella	0.491	0.517	0.515	0.438	0.0663										Ereboglobus	A10	C	0.00425838	0.0212919	*					Curtobacterium	0.05	0.057	0.046	0.046	0.0247
Christensenella	0.466	0.454	0.402	0.522	0.364										Eubacterium	A10	A5	0.00374124	0.0224475	*					Helicobacter	0.05	0.049	0.058	0.059	0.0335
Lachnoclostridium	0.447	0.44	0.42	0.493	0.0176										Euhalothece	A10	A2	0.00896575	0.035863	*					Dyella	0.049	0.051	0.044	0.042	0.0295
Geobacter	0.42	0.44	0.4	0.397	0.322										Euhalothece	A2	A5	0.00794988	0.035863	*					Methylomonas	0.046	0.051	0.045	0.044	0.0385
Streptococcus	0.413	0.382	0.441	0.49	0.0274										Euhalothece	A2	C	0.00622178	0.035863	*					Kitasatospora	0.045	0.047	0.04	0.04	0.0175
Barnesiella	0.406	0.422	0.436	0.37	0.199										Euzebyella	A5	C	0.00374124	0.0187062	*					Phaeobacter	0.042	0.041	0.037	0.036	0.00949
Eubacterium	0.395	0.381	0.368	0.446	0.0273										Ferrovibrio	A10	A2	0.00703834	0.0422301	*					Acetobacterium	0.042	0.041	0.039	0.048	0.045
Porphyromonas	0.393	0.408	0.423	0.354	0.0281										Filifactor	A10	A2	0.00425838	0.0212919	*					Leclercia	0.04	0.043	0.039	0.039	0.0244
Burkholderia	0.391	0.404	0.356	0.349	0.111										Filifactor	A10	C	0.00219476	0.0131686	*					Phreatobacter	0.04	0.041	0.035	0.036	0.0258
Sphingomonas	0.391	0.413	0.369	0.355	0.141										Georgenia	A2	A5	0.00622178	0.0373307	*					Roseimicrobium	0.038	0.041	0.037	0.031	0.00283
Blautia	0.39	0.372	0.365	0.422	0.123										Gilliamella	A10	A2	0.00549152	0.0329491	*					Herbinix	0.038	0.034	0.038	0.047	0.0108
Acinetobacter	0.39	0.324	0.316	0.239	0.599										Halanaerobium	A10	A2	0.00703834	0.0422301	*					Pelodictyon	0.038	0.039	0.036	0.033	0.0205
Rhizobium	0.371	0.391	0.346	0.359	0.121										Haliscomenobacter	A10	A2	0.00549152	0.0329491	*					Cellulosilyticum	0.038	0.035	0.045	0.047	0.0437
Microbacterium	0.37	0.386	0.33	0.343	0.427										Halobacillus	A10	A2	0.00794988	0.0476993	*					Vulgatibacter	0.037	0.041	0.035	0.033	0.0258
Bradyrhizobium	0.366	0.384	0.336	0.339	0.0815										Halobacteroides	A10	A2	0.00425838	0.0255503	*					Hypericibacter	0.037	0.038	0.033	0.034	0.0268
Paraprevotella	0.347	0.352	0.371	0.295	0.0353										Halobiforma	A10	A2	0.00794988	0.0476993	*					Persicimonas	0.036	0.039	0.033	0.031	0.00846
Ruthenibacterium	0.345	0.338	0.299	0.369	0.203										Haloplanus	A10	C	0.00374124	0.0224475	*					Pseudobacter	0.035	0.037	0.035	0.031	0.0476
Chryseobacterium	0.342	0.325	0.377	0.364	0.0989										Halotalea	A2	A5	0.00703834	0.0422301	*					Denitratisoma	0.034	0.036	0.029	0.032	0.0326
Deinococcus	0.342	0.354	0.308	0.32	0.121										Hathewaya	A10	A2	0.00328184	0.019691	*					Candidatus_Arthromitus	0.034	0.029	0.036	0.046	0.0347
Mycolicibacterium	0.331	0.349	0.303	0.312	0.0716										Herbiconiux	A10	A2	0.00374124	0.0224475	*					Saccharopolyspora	0.034	0.038	0.031	0.032	0.0387
Flavobacterium	0.33	0.317	0.352	0.331	0.372										Herbiconiux	A2	A5	0.00483952	0.0241976	*					Luteitalea	0.033	0.037	0.034	0.029	0.00912
Treponema	0.326	0.313	0.324	0.301	0.061										Hungateiclostridium	A10	A2	0.00251364	0.0150819	*					Flavihumibacter	0.033	0.034	0.035	0.03	0.0295
Spirosoma	0.323	0.334	0.333	0.286	0.0102										Hydrogenobacter	A2	C	0.00622178	0.0373307	*					Thermoanaerobacter	0.033	0.031	0.035	0.041	0.038
Pontibacter	0.321	0.334	0.338	0.286	0.00988										Hymenobacter	A10	A2	0.00374124	0.0224475	*					Georgenia	0.033	0.035	0.029	0.031	0.0416
Chitinophaga	0.315	0.331	0.328	0.285	0.01										Hyphomicrobium	A10	A2	0.00549152	0.0329491	*					Anaerotignum	0.032	0.029	0.031	0.038	0.00342
Mucilaginibacter	0.31	0.316	0.325	0.29	0.206										Ilyobacter	A10	A2	0.00425838	0.0255503	*					Hyphomonas	0.029	0.028	0.026	0.026	0.0338
Aeromonas	0.304	0.302	0.289	0.277	0.586										Jonquetella	A2	A5	0.00703834	0.0422301	*					Paraflavitalea	0.029	0.03	0.03	0.026	0.0476
Mesorhizobium	0.29	0.3	0.264	0.269	0.24										Kineobactrum	A2	A5	0.00703834	0.0422301	*					Pigmentiphaga	0.029	0.032	0.027	0.027	0.0486
Synechococcus	0.289	0.294	0.27	0.277	0.183										Kiritimatiella	A10	A2	0.00251364	0.0150819	*					Brenneria	0.028	0.03	0.025	0.026	0.0206
Staphylococcus	0.285	0.248	0.339	0.39	0.149										Lachnoanaerobaculum	A10	A2	0.00191336	0.0114801	*					Niastella	0.028	0.027	0.029	0.026	0.0273
Nocardioides	0.284	0.295	0.256	0.257	0.088										Lachnospira	A10	C	0.00794988	0.0397494	*					Pseudolabrys	0.027	0.029	0.025	0.026	0.0327
Mycobacterium	0.284	0.309	0.256	0.27	0.41										Lacibacter	A10	A5	0.00483952	0.0290371	*					Alkalihalobacillus	0.027	0.024	0.028	0.033	0.0455
Caproiciproducens	0.277	0.278	0.246	0.295	0.315										Lacunisphaera	A10	A2	0.00622178	0.0373307	*					Megamonas	0.026	0.023	0.028	0.031	0.0217
Halomonas	0.275	0.281	0.257	0.253	0.661										Lawsonia	A10	A2	0.00622178	0.0373307	*					Candidatus_Methanoplasma	0.025	0.027	0.028	0.017	0.045
Mycoplasma	0.273	0.232	0.328	0.37	0.211										Libanicoccus	A2	A5	0.00425838	0.0255503	*					Solimonas	0.024	0.027	0.023	0.021	0.0134
Rhodococcus	0.267	0.253	0.304	0.235	0.656										Luteipulveratus	A10	A2	0.00794988	0.0397494	*					Methylomusa	0.024	0.025	0.024	0.026	0.0327
Actinomyces	0.266	0.282	0.242	0.251	0.164										Luteipulveratus	A2	A5	0.00794988	0.0397494	*					Syntrophobacter	0.024	0.025	0.02	0.021	0.0495
Parabacteroides	0.249	0.243	0.261	0.221	0.148										Luteitalea	A10	A2	0.00549152	0.0329491	*					Melittangium	0.023	0.026	0.021	0.021	0.0268
Vibrio	0.249	0.238	0.259	0.251	0.261										Lysinibacillus	A10	A2	0.00328184	0.019691	*					Sphingosinicella	0.023	0.025	0.021	0.02	0.0269
Slackia	0.242	0.246	0.212	0.238	0.34										Lysinimonas	A2	A5	0.00483952	0.0241976	*					Rubrivivax	0.023	0.025	0.021	0.02	0.0297
Roseburia	0.236	0.227	0.228	0.264	0.0172										Mariprofundus	A10	A2	0.00425838	0.0255503	*					Sodalis	0.023	0.022	0.019	0.022	0.0411
Xanthomonas	0.234	0.226	0.202	1.093	0.0526										Mediterraneibacter	A10	A5	0.00549152	0.0329491	*					Salinivirga	0.022	0.022	0.025	0.022	0.0148
Fusobacterium	0.234	0.113	0.176	0.213	0.138										Melissococcus	A10	A2	0.0028744	0.0172464	*					Desulfallas	0.022	0.021	0.021	0.025	0.0465
Capnocytophaga	0.231	0.23	0.252	0.216	0.0643										Methylibium	A2	A5	0.00703834	0.0422301	*					Stella	0.021	0.022	0.017	0.019	0.028
Cupriavidus	0.229	0.24	0.209	0.227	0.127										Methyloligella	A2	A5	0.00703834	0.0422301	*					Tissierella	0.02	0.019	0.021	0.027	0.0204
Stenotrophomonas	0.223	0.229	0.222	0.218	0.576										Methylomicrobium	A10	A2	0.00622178	0.0373307	*					Serpentinomonas	0.02	0.017	0.018	0.016	0.0376
Nostoc	0.222	0.18	0.186	0.266	0.817										Methyloversatilis	A2	A5	0.00703834	0.0351917	*					Dokdonia	0.02	0.018	0.023	0.019	0.0454
Micromonospora	0.22	0.237	0.192	0.201	0.436										Microcella	A10	A2	0.0028744	0.0172464	*					Thermacetogenium	0.02	0.019	0.017	0.02	0.0483
Paraburkholderia	0.218	0.231	0.202	0.201	0.0766										Muricauda	A10	A2	0.00703834	0.0422301	*					Sulfurimonas	0.02	0.017	0.024	0.026	0.0498
Acidaminococcus	0.217	0.208	0.197	0.226	0.449										Mycetocola	A10	A2	0.00794988	0.0476993	*					Petrocella	0.02	0.018	0.021	0.023	0.05
Variovorax	0.213	0.215	0.191	0.184	0.0911										Nakamurella	A2	A5	0.00703834	0.0422301	*					Nordella	0.019	0.02	0.018	0.019	0.0386
Azospirillum	0.207	0.215	0.186	0.189	0.115										Natrinema	A2	A5	0.00794988	0.0476993	*					Rahnella	0.018	0.02	0.017	0.016	0.0169
Massilia	0.202	0.214	0.193	0.187	0.305										Natronorubrum	A10	A2	0.00794988	0.0476993	*					Immundisolibacter	0.018	0.019	0.017	0.016	0.0343
Bordetella	0.202	0.203	0.188	0.192	0.429										Niabella	A10	A5	0.00622178	0.0373307	*					Peptacetobacter	0.017	0.014	0.02	0.022	0.00852
Arthrobacter	0.197	0.202	0.179	0.19	0.113										Nitrincola	A10	A2	0.00794988	0.0476993	*					Candidatus_Accumulibacter	0.017	0.018	0.016	0.015	0.0309
Eggerthella	0.191	0.198	0.172	0.189	0.403										Nonomuraea	A2	A5	0.00703834	0.0422301	*					Ferrovibrio	0.017	0.019	0.016	0.015	0.0335
Gordonibacter	0.189	0.196	0.172	0.179	0.442										Oceanicola	A2	A5	0.00549152	0.0329491	*					Isoptericola	0.017	0.021	0.017	0.017	0.0373
Methylobacterium	0.187	0.207	0.17	0.175	0.767										Opitutus	A10	A2	0.00483952	0.0290371	*					Lacibacter	0.016	0.014	0.017	0.013	0.00569
Serratia	0.185	0.191	0.177	0.182	0.259										Orrella	A2	A5	0.00622178	0.0373307	*					Filifactor	0.016	0.016	0.016	0.02	0.00734
Massilistercora	0.183	0.182	0.162	0.199	0.122										Paenisporosarcina	A10	A2	0.00703834	0.0422301	*					Leadbetterella	0.016	0.015	0.016	0.013	0.00791
Acidovorax	0.182	0.157	0.173	0.159	0.255										Paludisphaera	A10	A2	0.00703834	0.0422301	*					Ruminiclostridium	0.016	0.013	0.017	0.018	0.0104
Adlercreutzia	0.181	0.187	0.162	0.17	0.272										Paraflavitalea	A10	A2	0.00703834	0.0422301	*					Lancefieldella	0.016	0.017	0.016	0.018	0.0258
Neisseria	0.179	0.176	0.172	0.168	0.67										Paraoerskovia	A10	A2	0.00703834	0.0351917	*					Orrella	0.015	0.016	0.013	0.013	0.0331
Sphingobium	0.176	0.184	0.163	0.161	0.0791										Paraoerskovia	A2	A5	0.00425838	0.0255503	*					Thermogutta	0.014	0.016	0.014	0.013	0.0107
Enterobacter	0.175	0.166	0.159	0.158	0.619										Pelodictyon	A10	A2	0.00328184	0.019691	*					Salinisphaera	0.014	0.015	0.012	0.012	0.0127
Sphingobacterium	0.171	0.172	0.182	0.168	0.089										Peptacetobacter	A10	A2	0.00219476	0.0131686	*					Aromatoleum	0.013	0.014	0.012	0.011	0.0195
Paracoccus	0.17	0.176	0.155	0.158	0.178										Petrocella	A10	A2	0.00703834	0.0422301	*					Allokutzneria	0.013	0.016	0.013	0.014	0.0206
Achromobacter	0.169	0.173	0.156	0.157	0.126										Phaeobacter	A2	A5	0.00896575	0.0448288	*					Cobetia	0.013	0.013	0.013	0.011	0.0258
Collinsella	0.169	0.175	0.149	0.16	0.126										Phaeobacter	A5	C	0.00896575	0.0448288	*					Kangiella	0.013	0.012	0.014	0.012	0.0323
Ethanoligenens	0.166	0.167	0.142	0.18	0.108										Phocaeicola	A10	A5	0.00703834	0.0422301	*					Nissabacter	0.013	0.015	0.013	0.013	0.0439
Nocardia	0.166	0.175	0.147	0.156	0.135										Pontibacter	A10	A2	0.00328184	0.0187062	*					Coraliomargarita	0.012	0.013	0.011	0.01	0.0216
Megasphaera	0.165	0.169	0.147	0.166	0.18										Pontibacter	A10	A5	0.00374124	0.0187062	*					Candidatus_Cardinium	0.012	0.013	0.014	0.011	0.036
Pseudodesulfovibrio	0.163	0.168	0.147	0.152	0.18										Porphyromonas	A10	A5	0.00622178	0.0373307	*					Arenimonas	0.011	0.012	0.01	0.008	0.00776
Campylobacter	0.161	0.145	0.187	0.203	0.176										Pseudobacter	A10	A2	0.00703834	0.0422301	*					Thiobacillus	0.011	0.013	0.011	0.01	0.0265
Enterocloster	0.159	0.158	0.148	0.169	0.392										Pseudohalocynthiibacter	A2	C	0.00794988	0.0476993	*					Gluconacetobacter	0.011	0.012	0.009	0.01	0.0286
Anaerostipes	0.157	0.147	0.151	0.174	0.0724										Pseudolabrys	A2	A5	0.00425838	0.0255503	*					Aquicella	0.011	0.011	0.01	0.012	0.0347
Shewanella	0.157	0.153	0.16	0.149	0.224										Rahnella	A10	A2	0.00251364	0.0150819	*					Blastomonas	0.011	0.012	0.01	0.01	0.0354
Pedobacter	0.155	0.145	0.163	0.152	0.0901										Roseburia	A10	A2	0.00622178	0.0311089	*					Sporolactobacillus	0.011	0.01	0.011	0.013	0.0356
Petrimonas	0.148	0.158	0.159	0.136	0.0435										Roseburia	A10	A5	0.00549152	0.0311089	*					Alloactinosynnema	0.011	0.013	0.01	0.012	0.036
Klebsiella	0.148	0.147	0.139	0.31	0.142										Rubrivivax	A10	A2	0.00703834	0.0422301	*					Methanocaldococcus	0.011	0.008	0.012	0.017	0.0447
Aquabacterium	0.147	0.123	0.087	0.093	0.111										Rufibacter	A10	A2	0.00549152	0.0329491	*					Haloactinobacterium	0.011	0.012	0.01	0.011	0.05
Caulobacter	0.145	0.149	0.135	0.131	0.261										Saccharopolyspora	A2	A5	0.00483952	0.0290371	*					Euzebyella	0.01	0.01	0.013	0.009	0.00417
Lacrimispora	0.144	0.145	0.143	0.165	0.17										Saccharospirillum	A10	A2	0.00328184	0.019691	*					Methylovirgula	0.01	0.011	0.01	0.009	0.00677
Thermaerobacter	0.142	0.147	0.125	0.143	0.265										Salinisphaera	A10	A2	0.00896575	0.0448288	*					Casimicrobium	0.01	0.012	0.01	0.009	0.00937
Hungatella	0.141	0.139	0.128	0.15	0.0168										Salinisphaera	A2	A5	0.00328184	0.019691	*					Mumia	0.01	0.011	0.01	0.009	0.0266
Sorangium	0.14	0.155	0.127	0.126	0.112										Sebaldella	A10	A2	0.00703834	0.0422301	*					Chloroherpeton	0.01	0.009	0.008	0.007	0.0281
Lysobacter	0.139	0.147	0.131	0.125	0.00223										Serinicoccus	A2	A5	0.00703834	0.0422301	*					Liberibacter	0.01	0.009	0.011	0.011	0.0294
Brevundimonas	0.139	0.146	0.137	0.137	0.659										Serpentinomonas	A10	C	0.00794988	0.0476993	*					Phyllobacterium	0.01	0.01	0.009	0.008	0.0325
Amycolatopsis	0.137	0.142	0.119	0.125	0.203										Sphaerochaeta	A10	A2	0.00425838	0.0255503	*					Glaciihabitans	0.01	0.01	0.008	0.008	0.0327
Rufibacter	0.134	0.14	0.138	0.118	0.0279										Sphingosinicella	A10	A2	0.00328184	0.019691	*					Tepidanaerobacter	0.01	0.009	0.009	0.011	0.0444
Agrobacterium	0.134	0.137	0.126	0.129	0.343										Spirosoma	A10	A2	0.00251364	0.0150819	*					Silicimonas	0.01	0.01	0.008	0.008	0.0488
Azoarcus	0.133	0.143	0.124	0.12	0.0195										Spirosoma	A10	A5	0.00622178	0.0311089	*					Lacimicrobium	0.009	0.008	0.008	0.007	0.0132
Spiroplasma	0.13	0.113	0.159	0.181	0.18										Sporolactobacillus	A10	A2	0.00374124	0.0224475	*					Marisediminicola	0.009	0.01	0.009	0.009	0.0189
Anaerocolumna	0.127	0.119	0.128	0.147	0.00868										Sporosarcina	A10	A2	0.00794988	0.0476993	*					Acidothermus	0.009	0.009	0.006	0.008	0.0239
Anaeromyxobacter	0.123	0.134	0.114	0.11	0.111										Stella	A2	A5	0.00703834	0.0422301	*					Haloterrigena	0.009	0.008	0.008	0.008	0.0337
Actinoplanes	0.123	0.129	0.108	0.114	0.138										Streptococcus	A10	A2	0.00549152	0.0329491	*					Methylobacillus	0.009	0.009	0.009	0.009	0.0406
Marinobacter	0.122	0.13	0.123	0.118	0.182										Terriglobus	A2	A5	0.00703834	0.0351917	*					Chryseoglobus	0.009	0.008	0.006	0.007	0.0424
Desulfosarcina	0.117	0.121	0.106	0.114	0.064										Terriglobus	A2	C	0.010096	0.040384	*					Halobacteroides	0.008	0.007	0.009	0.011	0.003
Arcobacter	0.116	0.097	0.158	0.197	0.191										Thalassobius	A2	A5	0.00219476	0.0131686	*					Saccharospirillum	0.008	0.009	0.007	0.007	0.0281
Succinivibrio	0.116	0.105	0.118	0.077	0.416										Thermoanaerobacter	A10	A2	0.00622178	0.0373307	*					Paenisporosarcina	0.008	0.007	0.01	0.011	0.0406
Tenuifilum	0.115	0.117	0.113	0.102	0.17										Thermodesulfatator	A10	A2	0.00191336	0.0114801	*					Herminiimonas	0.007	0.007	0.007	0.008	0.0035
Hungateiclostridium	0.114	0.102	0.11	0.139	0.47										Thermogutta	A10	A2	0.00191336	0.0114801	*					Paraoerskovia	0.007	0.009	0.007	0.007	0.0142
Aminipila	0.113	0.108	0.111	0.132	0.0901										Thermogutta	A2	A5	0.00896575	0.0448288	*					Zymobacter	0.007	0.006	0.007	0.006	0.0205
Gordonia	0.113	0.115	0.104	0.103	0.265										Thiobacillus	A10	A2	0.00328184	0.019691	*					Lysinimonas	0.007	0.008	0.006	0.006	0.0244
Arabia	0.113	0.115	0.101	0.108	0.453										Tissierella	A10	A2	0.00549152	0.0329491	*					Aeribacillus	0.007	0.005	0.007	0.009	0.0339
Butyricimonas	0.112	0.113	0.114	0.099	0.0928										Vulgatibacter	A10	A2	0.00483952	0.0290371	*					Tetrasphaera	0.007	0.009	0.007	0.007	0.0454
Rubrobacter	0.112	0.118	0.101	0.106	0.116										Anaerocolumna	A10	A2	0.00125594	0.00753561	**					Thalassobius	0.006	0.007	0.005	0.006	0.0237
Brevibacterium	0.11	0.102	0.094	0.098	0.366										Anaerotignum	A10	A2	0.000518785	0.00311271	**					Pseudohalocynthiibacter	0.006	0.005	0.005	0.005	0.0313
Hydrogenophaga	0.109	0.108	0.104	0.097	0.322										Arenimonas	A10	A2	0.000812902	0.00487741	**					Mycetohabitans	0.006	0.006	0.005	0.005	0.0369
Denitrobacterium	0.109	0.116	0.103	0.109	0.565										Butyrivibrio	A10	A2	0.00166544	0.00999265	**					Litoricola	0.005	0.005	0.005	0.005	0.0071
Pelobacter	0.108	0.115	0.104	0.104	0.242										Chitinophaga	A10	A2	0.00125594	0.00753561	**					Microchaete	0.005	0.004	0.005	0.005	0.0171
Sphaerochaeta	0.106	0.111	0.105	0.093	0.0327										Ereboglobus	A10	A2	0.00125594	0.00753561	**					Catenovulum	0.005	0.006	0.006	0.004	0.0239
Akkermansia	0.106	0.109	0.098	0.097	0.135										Euzebyella	A10	A5	0.000941225	0.00564735	**					Oceanihabitans	0.005	0.005	0.006	0.005	0.0253
Enterococcus	0.105	0.096	0.117	0.126	0.137										Fibrobacter	A10	A5	0.00166544	0.00999265	**					Gilliamella	0.005	0.004	0.007	0.008	0.0308
Thermus	0.104	0.107	0.091	0.097	0.0815										Halobacterium	A2	A5	0.000326433	0.0019586	**					Halarchaeum	0.005	0.005	0.004	0.004	0.0435
Citrobacter	0.104	0.103	0.1	0.101	0.561										Herbinix	A10	A2	0.000381542	0.00228925	**					Methanoplanus	0.004	0.004	0.006	0.005	0.0173
Bosea	0.1	0.108	0.092	0.096	0.152										Lachnospira	A10	A2	0.000941225	0.00564735	**					Cycloclasticus	0.004	0.004	0.005	0.004	0.0356
Sinorhizobium	0.1	0.105	0.088	0.096	0.202										Litoreibacter	A10	A2	0.000812902	0.00487741	**					Haloprofundus	0.004	0.004	0.003	0.003	0.0376
Flavisolibacter	0.099	0.097	0.1	0.087	0.0356										Lysinimonas	A10	A2	0.000812902	0.00487741	**					Halobellus	0.004	0.004	0.004	0.004	0.0395
Kocuria	0.098	0.102	0.086	0.091	0.183										Methanolobus	A2	A5	0.00144739	0.00868437	**					Euhalothece	0.003	0.002	0.003	0.003	0.0135
Pandoraea	0.096	0.101	0.09	0.087	0.0404										Methyloversatilis	A10	A2	0.00125594	0.00753561	**					Thermodesulfatator	0.003	0.002	0.003	0.004	0.0198
Fibrella	0.096	0.098	0.098	0.084	0.0589										Paludibacter	A10	A5	0.000202508	0.00121505	**					Hydrogenobaculum	0.003	0.002	0.003	0.003	0.0286
Chromobacterium	0.096	0.097	0.086	0.088	0.124										Persicimonas	A10	A2	0.00166544	0.00999265	**					Candidatus_Tachikawaea	0.002	0.001	0.002	0.003	0.0313
Cloacibacillus	0.096	0.097	0.085	0.092	0.125										Roseimicrobium	A10	A2	0.000237818	0.00142691	**
Calothrix	0.096	0.085	0.091	0.105	0.681										Ruminiclostridium	A10	A2	0.000941225	0.00564735	**
Microbulbifer	0.095	0.094	0.093	0.089	0.111										Salinivirga	A2	A5	0.00166544	0.00999265	**
Pantoea	0.095	0.091	0.092	0.091	0.583										Solimonas	A10	A2	0.00125594	0.00753561	**
Brachybacterium	0.094	0.101	0.084	0.089	0.0773										Terriglobus	A10	A2	0.00125594	0.00753561	**
Libanicoccus	0.093	0.1	0.08	0.084	0.125										Abiotrophia	A10	A2	0.191322	1	ns
Opitutus	0.092	0.097	0.086	0.08	0.0149										Abiotrophia	A10	A5	0.252896	1	ns
Symbiobacterium	0.091	0.092	0.079	0.088	0.231										Abiotrophia	A10	C	0.252896	1	ns
Sphingopyxis	0.091	0.092	0.084	0.082	0.289										Abiotrophia	A2	A5	0.870255	1	ns
Leifsonia	0.091	0.091	0.07	0.087	0.376										Abiotrophia	A2	C	0.870255	1	ns
Pseudonocardia	0.09	0.098	0.08	0.081	0.0735										Abiotrophia	A5	C	1	1	ns
Cellulomonas	0.09	0.096	0.08	0.083	0.0842										Acaryochloris	A10	A2	0.902502	0.934911	ns
Altererythrobacter	0.09	0.092	0.083	0.082	0.224										Acaryochloris	A10	A5	0.838222	0.934911	ns
Novosphingobium	0.09	0.099	0.086	0.085	0.608										Acaryochloris	A10	C	0.870255	0.934911	ns
Desulfuromonas	0.089	0.091	0.083	0.083	0.241										Acaryochloris	A2	A5	0.934911	0.934911	ns
Brevibacillus	0.089	0.088	0.086	0.093	0.735										Acaryochloris	A2	C	0.775004	0.934911	ns
Herbaspirillum	0.088	0.085	0.08	0.079	0.242										Acaryochloris	A5	C	0.713244	0.934911	ns
Actinomadura	0.087	0.097	0.079	0.081	0.0673										Acetoanaerobium	A10	A2	0.054961	0.329766	ns
Erythrobacter	0.087	0.091	0.083	0.082	0.0703										Acetoanaerobium	A10	A5	0.191322	0.765288	ns
Chlorobaculum	0.087	0.09	0.086	0.078	0.131										Acetoanaerobium	A10	C	0.0661336	0.330668	ns
Rhodoferax	0.087	0.085	0.08	0.078	0.165										Acetoanaerobium	A2	A5	0.540203	0.934911	ns
Proteiniphilum	0.086	0.088	0.093	0.078	0.0762										Acetoanaerobium	A2	C	0.934911	0.934911	ns
Acholeplasma	0.086	0.081	0.109	0.111	0.148										Acetoanaerobium	A5	C	0.595531	0.934911	ns
Tessaracoccus	0.086	0.089	0.079	0.081	0.316										Acetobacter	A10	A2	0.252896	0.981245	ns
Lachnospira	0.085	0.08	0.091	0.105	0.19										Acetobacter	A10	A5	1	1	ns
Rhodobacter	0.084	0.09	0.074	0.077	0.082										Acetobacter	A10	C	0.327082	0.981245	ns
Ralstonia	0.084	0.088	0.082	0.095	0.142										Acetobacter	A2	A5	0.252896	0.981245	ns
Mogibacterium	0.084	0.08	0.081	0.094	0.322										Acetobacter	A2	C	0.870255	1	ns
Blattabacterium	0.083	0.075	0.101	0.114	0.212										Acetobacter	A5	C	0.327082	0.981245	ns
Dickeya	0.082	0.082	0.08	0.079	0.649										Acetobacterium	A10	A2	0.0791141	0.316457	ns
Rhodothermus	0.081	0.087	0.078	0.076	0.0538										Acetobacterium	A10	C	0.0661336	0.316457	ns
Frankia	0.081	0.087	0.074	0.077	0.157										Acetobacterium	A2	A5	0.307329	0.695282	ns
Devosia	0.08	0.083	0.073	0.077	0.104										Acetobacterium	A2	C	0.934911	0.934911	ns
Janthinobacterium	0.08	0.081	0.074	0.074	0.478										Acetobacterium	A5	C	0.347641	0.695282	ns
Chryseolinea	0.079	0.085	0.082	0.071	0.0401										Acetohalobium	A10	A2	0.236343	0.945371	ns
Rathayibacter	0.079	0.082	0.07	0.072	0.123										Acetohalobium	A10	A5	0.838222	0.967428	ns
Runella	0.079	0.081	0.082	0.072	0.158										Acetohalobium	A10	C	0.870255	0.967428	ns
Propionibacterium	0.079	0.082	0.069	0.073	0.166										Acetohalobium	A2	A5	0.165032	0.889076	ns
Verrucomicrobium	0.079	0.087	0.076	0.072	0.281										Acetohalobium	A2	C	0.177815	0.889076	ns
Sulfitobacter	0.078	0.08	0.072	0.072	0.0964										Acetohalobium	A5	C	0.967428	0.967428	ns
Myxococcus	0.078	0.082	0.07	0.07	0.205										Acholeplasma	A10	A2	0.0940948	0.470474	ns
Granulicella	0.077	0.077	0.07	0.07	0.0801										Acholeplasma	A10	A5	0.775004	0.775004	ns
Phascolarctobacterium	0.077	0.071	0.069	0.078	0.105										Acholeplasma	A10	C	0.220571	0.661713	ns
Magnetospirillum	0.077	0.078	0.071	0.074	0.49										Acholeplasma	A2	A5	0.0499937	0.299962	ns
Rhodopseudomonas	0.075	0.078	0.071	0.071	0.286										Acholeplasma	A2	C	0.653308	0.775004	ns
Cohnella	0.074	0.075	0.068	0.078	0.357										Acholeplasma	A5	C	0.130827	0.52331	ns
Parolsenella	0.073	0.079	0.064	0.066	0.118										Achromobacter	A10	A2	0.0603332	0.301666	ns
Echinicola	0.073	0.072	0.075	0.064	0.208										Achromobacter	A10	A5	0.838222	0.838222	ns
Pseudoalteromonas	0.072	0.071	0.082	0.076	0.321										Achromobacter	A10	C	0.27024	0.81072	ns
Odoribacter	0.071	0.068	0.072	0.061	0.197										Achromobacter	A2	A5	0.0372951	0.223771	ns
Dietzia	0.071	0.044	0.063	0.093	0.258										Achromobacter	A2	C	0.437843	0.838222	ns
Paludibacter	0.07	0.068	0.078	0.056	0.00305										Achromobacter	A5	C	0.191322	0.765288	ns
Desulfobulbus	0.07	0.074	0.068	0.066	0.0753										Acidaminococcus	A10	A2	0.487574	0.806455	ns
Thioalkalivibrio	0.07	0.074	0.065	0.063	0.132										Acidaminococcus	A10	A5	0.130827	0.784964	ns
Muricauda	0.069	0.072	0.071	0.062	0.233										Acidaminococcus	A10	C	0.806455	0.806455	ns
Geobacillus	0.069	0.069	0.064	0.072	0.487										Acidaminococcus	A2	A5	0.414115	0.806455	ns
Aeromicrobium	0.069	0.067	0.093	0.06	0.596										Acidaminococcus	A2	C	0.653308	0.806455	ns
Thauera	0.068	0.068	0.059	0.058	0.0634										Acidaminococcus	A5	C	0.205569	0.806455	ns
Nonlabens	0.068	0.068	0.076	0.069	0.1										Acidianus	A10	A2	0.0337243	0.202346	ns
Desulfomicrobium	0.068	0.072	0.062	0.065	0.127										Acidianus	A10	A5	0.205569	0.683026	ns
Faecalibaculum	0.068	0.069	0.061	0.071	0.185										Acidianus	A10	C	0.0940948	0.470474	ns
Mucinivorans	0.068	0.074	0.074	0.064	0.237										Acidianus	A2	A5	0.391164	0.683026	ns
Robiginitalea	0.068	0.071	0.07	0.063	0.335										Acidianus	A2	C	0.653308	0.683026	ns
Desulfitobacterium	0.068	0.064	0.064	0.072	0.38										Acidianus	A5	C	0.683026	0.683026	ns
Anaerobutyricum	0.067	0.065	0.067	0.074	0.288										Acidibrevibacterium	A10	A2	0.0723859	0.434316	ns
Pseudarthrobacter	0.067	0.067	0.061	0.064	0.422										Acidibrevibacterium	A10	A5	0.775004	0.934911	ns
Spirochaeta	0.066	0.068	0.066	0.067	0.983										Acidibrevibacterium	A10	C	0.713244	0.934911	ns
Candidatus_Methanomethylophilus	0.065	0.066	0.069	0.039	0.0803										Acidibrevibacterium	A2	A5	0.130827	0.61181	ns
Komagataeibacter	0.065	0.065	0.06	0.063	0.0877										Acidibrevibacterium	A2	C	0.152953	0.61181	ns
Acidipropionibacterium	0.065	0.067	0.058	0.062	0.284										Acidibrevibacterium	A5	C	0.934911	0.934911	ns
Desulfotomaculum	0.065	0.064	0.06	0.068	0.632										Acidiferrobacter	A10	A2	0.141558	0.495095	ns
Tumebacillus	0.065	0.065	0.061	0.066	0.809										Acidiferrobacter	A10	A5	0.967428	0.967428	ns
Clostridioides	0.064	0.059	0.07	0.094	0.0442										Acidiferrobacter	A10	C	0.152953	0.495095	ns
Planctomyces	0.064	0.069	0.059	0.056	0.061										Acidiferrobacter	A2	A5	0.152953	0.495095	ns
Legionella	0.064	0.06	0.073	0.072	0.44										Acidiferrobacter	A2	C	0.967428	0.967428	ns
Moorella	0.064	0.065	0.058	0.064	0.563										Acidiferrobacter	A5	C	0.165032	0.495095	ns
Planococcus	0.062	0.061	0.061	0.069	0.0885										Acidihalobacter	A10	A2	0.0411828	0.247097	ns
Buchnera	0.062	0.053	0.08	0.095	0.154										Acidihalobacter	A10	A5	0.775004	0.775004	ns
Ochrobactrum	0.061	0.057	0.053	0.069	0.087										Acidihalobacter	A10	C	0.27024	0.775004	ns
Heliobacterium	0.061	0.061	0.054	0.063	0.307										Acidihalobacter	A2	A5	0.0791141	0.395571	ns
Labrenzia	0.06	0.062	0.059	0.06	0.0457										Acidihalobacter	A2	C	0.347641	0.775004	ns
Gemmata	0.06	0.065	0.057	0.053	0.101										Acidihalobacter	A5	C	0.414115	0.775004	ns
Erysipelothrix	0.06	0.057	0.069	0.074	0.179										Acidimicrobium	A10	A2	0.130827	0.624131	ns
Schaalia	0.06	0.062	0.054	0.057	0.209										Acidimicrobium	A10	A5	0.595531	0.624131	ns
Peptoniphilus	0.06	0.055	0.054	0.062	0.218										Acidimicrobium	A10	C	0.624131	0.624131	ns
Dialister	0.06	0.056	0.054	0.062	0.297										Acidimicrobium	A2	A5	0.0411828	0.247097	ns
Acetobacter	0.059	0.06	0.056	0.057	0.516										Acidimicrobium	A2	C	0.307329	0.624131	ns
Luteimonas	0.057	0.061	0.054	0.051	0.523										Acidimicrobium	A5	C	0.307329	0.624131	ns
Terriglobus	0.056	0.063	0.056	0.052	0.00584										Acidiphilium	A10	A2	0.205569	0.865148	ns
Mediterraneibacter	0.056	0.055	0.055	0.065	0.0983										Acidiphilium	A10	A5	0.838222	0.967428	ns
Agromyces	0.056	0.062	0.052	0.053	0.187										Acidiphilium	A10	C	0.191322	0.865148	ns
Corallococcus	0.056	0.062	0.052	0.056	0.19										Acidiphilium	A2	A5	0.288383	0.865148	ns
Martelella	0.056	0.057	0.051	0.054	0.236										Acidiphilium	A2	C	0.967428	0.967428	ns
Prosthecochloris	0.056	0.059	0.059	0.055	0.336										Acidiphilium	A5	C	0.27024	0.865148	ns
Draconibacterium	0.056	0.056	0.057	0.05	0.38										Acidipropionibacterium	A10	A2	0.462335	0.806455	ns
Diaphorobacter	0.055	0.051	0.052	0.048	0.134										Acidipropionibacterium	A10	A5	0.252896	0.806455	ns
Polaribacter	0.055	0.047	0.066	0.076	0.165										Acidipropionibacterium	A10	C	0.806455	0.806455	ns
Gramella	0.055	0.054	0.062	0.061	0.338										Acidipropionibacterium	A2	A5	0.0603332	0.361999	ns
Lachnoanaerobaculum	0.055	0.051	0.055	0.064	0.948										Acidipropionibacterium	A2	C	0.624131	0.806455	ns
Nonomuraea	0.054	0.057	0.048	0.049	0.0753										Acidipropionibacterium	A5	C	0.165032	0.806455	ns
Desulfococcus	0.054	0.054	0.05	0.052	0.742										Acidisarcina	A10	A2	0.513538	0.513538	ns
Nitrospira	0.054	0.054	0.051	0.05	0.841										Acidisarcina	A10	A5	0.487574	0.513538	ns
Dyadobacter	0.053	0.052	0.049	0.045	0.116										Acidisarcina	A10	C	0.177815	0.513538	ns
Kiritimatiella	0.053	0.059	0.048	0.044	0.117										Acidisarcina	A2	A5	0.177815	0.513538	ns
Lactococcus	0.053	0.046	0.059	0.064	0.247										Acidisarcina	A2	C	0.487574	0.513538	ns
Thermobacillus	0.053	0.055	0.046	0.054	0.29										Acidisarcina	A5	C	0.0411828	0.247097	ns
Escherichia	0.053	0.047	0.053	0.049	0.5										Acidithiobacillus	A10	A2	0.205569	0.902502	ns
Leptotrichia	0.052	0.045	0.06	0.068	0.0442										Acidithiobacillus	A10	A5	0.743918	0.902502	ns
Ensifer	0.052	0.054	0.049	0.049	0.157										Acidithiobacillus	A10	C	0.902502	0.902502	ns
Pseudoxanthomonas	0.052	0.055	0.056	0.051	0.59										Acidithiobacillus	A2	A5	0.347641	0.902502	ns
Pseudoclostridium	0.051	0.048	0.047	0.06	0.0659										Acidithiobacillus	A2	C	0.165032	0.902502	ns
Intestinimonas	0.051	0.051	0.045	0.057	0.0724										Acidithiobacillus	A5	C	0.653308	0.902502	ns
Desulfosporosinus	0.051	0.05	0.049	0.06	0.103										Acidobacterium	A10	A2	0.220571	1	ns
Methylocystis	0.051	0.055	0.046	0.049	0.165										Acidobacterium	A10	A5	0.775004	1	ns
Microvirga	0.051	0.054	0.048	0.049	0.178										Acidobacterium	A10	C	0.775004	1	ns
Listeria	0.051	0.047	0.057	0.063	0.482										Acidobacterium	A2	A5	0.347641	1	ns
Ereboglobus	0.05	0.052	0.047	0.042	0.00562										Acidobacterium	A2	C	0.347641	1	ns
Curtobacterium	0.05	0.057	0.046	0.046	0.0247										Acidobacterium	A5	C	1	1	ns
Helicobacter	0.05	0.049	0.058	0.059	0.0335										Acidothermus	A10	A2	0.27024	0.653308	ns
Saccharomonospora	0.05	0.055	0.045	0.046	0.0599										Acidothermus	A10	A5	0.0791141	0.316457	ns
Gemmatimonas	0.05	0.053	0.048	0.045	0.082										Acidothermus	A10	C	0.513538	0.653308	ns
Alcanivorax	0.05	0.05	0.047	0.047	0.554										Acidothermus	A2	C	0.653308	0.653308	ns
Yersinia	0.05	0.05	0.054	0.052	0.561										Acidothermus	A5	C	0.015988	0.0799401	ns
Dyella	0.049	0.051	0.044	0.042	0.0295										Acidovorax	A10	A2	0.743918	0.743918	ns
Haliangium	0.049	0.053	0.046	0.044	0.103										Acidovorax	A10	A5	0.437843	0.743918	ns
Virgibacillus	0.049	0.044	0.055	0.064	0.16										Acidovorax	A10	C	0.130827	0.654137	ns
Celeribacter	0.049	0.051	0.045	0.042	0.163										Acidovorax	A2	A5	0.27024	0.743918	ns
Salinibacter	0.049	0.052	0.048	0.045	0.17										Acidovorax	A2	C	0.0661336	0.396802	ns
Weissella	0.049	0.043	0.057	0.06	0.171										Acidovorax	A5	C	0.462335	0.743918	ns
Caldicellulosiruptor	0.049	0.044	0.052	0.058	0.176										Acinetobacter	A10	A2	0.327082	0.967428	ns
Lacunisphaera	0.049	0.052	0.046	0.044	0.18										Acinetobacter	A10	A5	0.307329	0.967428	ns
Delftia	0.049	0.04	0.047	0.043	0.212										Acinetobacter	A10	C	0.205569	0.967428	ns
Erwinia	0.049	0.05	0.051	0.049	0.796										Acinetobacter	A2	A5	0.967428	0.967428	ns
Chlorobium	0.048	0.05	0.05	0.047	0.0806										Acinetobacter	A2	C	0.775004	0.967428	ns
Leucobacter	0.048	0.048	0.044	0.045	0.219										Acinetobacter	A5	C	0.806455	0.967428	ns
Roseovarius	0.048	0.05	0.045	0.044	0.245										Actinoalloteichus	A10	A2	0.152953	0.61181	ns
Dysosmobacter	0.048	0.046	0.041	0.05	0.272										Actinoalloteichus	A10	A5	0.567544	0.743918	ns
Thermococcus	0.048	0.05	0.046	0.046	0.544										Actinoalloteichus	A10	C	0.27024	0.743918	ns
Pectobacterium	0.048	0.049	0.048	0.047	0.568										Actinoalloteichus	A2	A5	0.0454084	0.27245	ns
Aquisphaera	0.047	0.049	0.042	0.041	0.0917										Actinoalloteichus	A2	C	0.743918	0.743918	ns
Alicyclobacillus	0.047	0.048	0.039	0.047	0.114										Actinoalloteichus	A5	C	0.0940948	0.470474	ns
Francisella	0.047	0.042	0.058	0.063	0.192										Actinobacillus	A10	A2	0.165032	0.738007	ns
Brachyspira	0.047	0.04	0.059	0.068	0.218										Actinobacillus	A10	A5	0.369003	0.738007	ns
Aminomonas	0.047	0.051	0.043	0.048	0.241										Actinobacillus	A10	C	0.870255	0.870255	ns
Exiguobacterium	0.047	0.046	0.051	0.053	0.39										Actinobacillus	A2	A5	0.0222141	0.133284	ns
Cutibacterium	0.047	0.046	0.045	0.045	0.898										Actinobacillus	A2	C	0.220571	0.738007	ns
Methylomonas	0.046	0.051	0.045	0.044	0.0385										Actinobacillus	A5	C	0.288383	0.738007	ns
Nocardiopsis	0.046	0.047	0.041	0.042	0.124										Actinobaculum	A10	A2	0.567544	1	ns
Coriobacterium	0.046	0.049	0.041	0.044	0.151										Actinobaculum	A10	A5	0.327082	1	ns
Mageeibacillus	0.046	0.044	0.044	0.053	0.212										Actinobaculum	A10	C	0.567544	1	ns
Elizabethkingia	0.046	0.044	0.052	0.052	0.294										Actinobaculum	A2	A5	0.120739	0.603693	ns
Kitasatospora	0.045	0.047	0.04	0.04	0.0175										Actinobaculum	A2	C	1	1	ns
Serinicoccus	0.045	0.05	0.04	0.042	0.0503										Actinobaculum	A5	C	0.120739	0.603693	ns
Gemmatirosa	0.045	0.047	0.04	0.04	0.0661										Actinomadura	A10	A2	0.0337243	0.168622	ns
Dehalobacter	0.045	0.041	0.041	0.053	0.131										Actinomadura	A10	A5	0.743918	0.743918	ns
Methanosphaera	0.045	0.042	0.049	0.078	0.179										Actinomadura	A10	C	0.414115	0.743918	ns
Anseongella	0.045	0.047	0.046	0.042	0.5										Actinomadura	A2	A5	0.0142847	0.0857084	ns
Microlunatus	0.045	0.047	0.041	0.045	0.857										Actinomadura	A2	C	0.191322	0.743918	ns
Desulfarculus	0.044	0.046	0.038	0.041	0.0766										Actinomadura	A5	C	0.252896	0.743918	ns
Romboutsia	0.043	0.038	0.054	0.064	0.0764										Actinomyces	A10	A2	0.177815	0.624131	ns
Thermoanaerobacterium	0.043	0.042	0.048	0.056	0.0928										Actinomyces	A10	A5	0.391164	0.624131	ns
Saccharibacillus	0.043	0.044	0.038	0.043	0.228										Actinomyces	A10	C	0.624131	0.624131	ns
Salmonella	0.043	0.043	0.041	0.045	0.238										Actinomyces	A2	A5	0.0274527	0.164716	ns
Polaromonas	0.043	0.041	0.04	0.04	0.595										Actinomyces	A2	C	0.391164	0.624131	ns
Desulfocurvibacter	0.043	0.041	0.041	0.042	0.925										Actinomyces	A5	C	0.177815	0.624131	ns
Phaeobacter	0.042	0.041	0.037	0.036	0.00949										Actinoplanes	A10	A2	0.0863424	0.431712	ns
Acetobacterium	0.042	0.041	0.039	0.048	0.045										Actinoplanes	A10	A5	0.653308	0.653308	ns
Gemella	0.042	0.038	0.052	0.061	0.114										Actinoplanes	A10	C	0.391164	0.653308	ns
Streptacidiphilus	0.042	0.044	0.037	0.039	0.118										Actinoplanes	A2	A5	0.03045	0.1827	ns
Veillonella	0.042	0.04	0.044	0.049	0.128										Actinoplanes	A2	C	0.391164	0.653308	ns
Candidatus_Promineofilum	0.042	0.047	0.04	0.042	0.129										Actinoplanes	A5	C	0.191322	0.653308	ns
Nakamurella	0.042	0.046	0.039	0.042	0.15										Actinopolymorpha	A10	A2	0.165032	0.660127	ns
Arachidicoccus	0.042	0.045	0.048	0.044	0.166										Actinopolymorpha	A10	A5	0.437843	0.713244	ns
Cyanobium	0.042	0.047	0.039	0.039	0.175										Actinopolymorpha	A10	C	0.307329	0.713244	ns
Glutamicibacter	0.042	0.045	0.04	0.04	0.31										Actinopolymorpha	A2	A5	0.03045	0.1827	ns
Bartonella	0.042	0.041	0.048	0.046	0.637										Actinopolymorpha	A2	C	0.713244	0.713244	ns
Thiomonas	0.042	0.044	0.041	0.04	0.876										Actinopolymorpha	A5	C	0.0723859	0.36193	ns
Neorhizobium	0.041	0.041	0.038	0.039	0.164										Actinopolyspora	A10	A2	0.236343	0.967428	ns
Ornithinimicrobium	0.041	0.041	0.035	0.039	0.228										Actinopolyspora	A10	A5	0.967428	0.967428	ns
Sutterella	0.041	0.042	0.039	0.036	0.244										Actinopolyspora	A10	C	0.513538	0.967428	ns
Minicystis	0.041	0.044	0.038	0.039	0.427										Actinopolyspora	A2	A5	0.220571	0.967428	ns
Edwardsiella	0.041	0.042	0.039	0.041	0.454										Actinopolyspora	A2	C	0.595531	0.967428	ns
Hyphomicrobium	0.041	0.044	0.038	0.035	0.56										Actinopolyspora	A5	C	0.487574	0.967428	ns
Leclercia	0.04	0.043	0.039	0.039	0.0244										Actinosynnema	A10	A2	0.205569	0.713244	ns
Phreatobacter	0.04	0.041	0.035	0.036	0.0258										Actinosynnema	A10	A5	0.252896	0.713244	ns
Thermomonas	0.04	0.042	0.037	0.038	0.0989										Actinosynnema	A10	C	0.713244	0.713244	ns
Sandaracinus	0.04	0.041	0.036	0.035	0.215										Actinosynnema	A2	A5	0.015988	0.0959282	ns
Methylorubrum	0.04	0.04	0.035	0.035	0.373										Actinosynnema	A2	C	0.369003	0.713244	ns
Limnochorda	0.04	0.043	0.035	0.041	0.554										Actinosynnema	A5	C	0.130827	0.654137	ns
Haliscomenobacter	0.04	0.042	0.041	0.038	0.851										Actinotalea	A10	A5	0.414115	0.875686	ns
Cronobacter	0.039	0.038	0.035	0.034	0.0621										Actinotalea	A10	C	0.437843	0.875686	ns
Collimonas	0.039	0.038	0.035	0.037	0.0691										Actinotalea	A2	A5	0.0661336	0.264535	ns
Archangium	0.039	0.041	0.036	0.036	0.0693										Actinotalea	A2	C	0.0603332	0.264535	ns
Candidatus_Solibacter	0.039	0.042	0.038	0.037	0.164										Actinotalea	A5	C	0.967428	0.967428	ns
Meiothermus	0.039	0.038	0.035	0.037	0.202										Actinotignum	A10	A2	0.624131	0.934911	ns
Acidithiobacillus	0.039	0.042	0.04	0.04	0.5										Actinotignum	A10	A5	0.567544	0.934911	ns
Roseimicrobium	0.038	0.041	0.037	0.031	0.00283										Actinotignum	A10	C	0.567544	0.934911	ns
Herbinix	0.038	0.034	0.038	0.047	0.0108										Actinotignum	A2	A5	0.288383	0.934911	ns
Pelodictyon	0.038	0.039	0.036	0.033	0.0205										Actinotignum	A2	C	0.934911	0.934911	ns
Cellulosilyticum	0.038	0.035	0.045	0.047	0.0437										Actinotignum	A5	C	0.252896	0.934911	ns
Methylomicrobium	0.038	0.04	0.036	0.035	0.0634										Adhaeribacter	A10	A2	0.713244	0.870255	ns
Mycobacteroides	0.038	0.038	0.035	0.035	0.123										Adhaeribacter	A10	A5	0.0791141	0.395571	ns
Streptosporangium	0.038	0.041	0.033	0.034	0.128										Adhaeribacter	A10	C	0.870255	0.870255	ns
Roseomonas	0.038	0.042	0.036	0.037	0.351										Adhaeribacter	A2	A5	0.165032	0.660127	ns
Rothia	0.038	0.04	0.037	0.038	0.42										Adhaeribacter	A2	C	0.595531	0.870255	ns
Vulgatibacter	0.037	0.041	0.035	0.033	0.0258										Adhaeribacter	A5	C	0.054961	0.329766	ns
Hypericibacter	0.037	0.038	0.033	0.034	0.0268										Adlercreutzia	A10	A2	0.391164	0.875686	ns
Sporosarcina	0.037	0.033	0.045	0.047	0.0568										Adlercreutzia	A10	A5	0.27024	0.875686	ns
Dysgonomonas	0.037	0.037	0.042	0.035	0.087										Adlercreutzia	A10	C	0.934911	0.934911	ns
Lysinibacillus	0.037	0.031	0.042	0.06	0.112										Adlercreutzia	A2	A5	0.0499937	0.299962	ns
Labilithrix	0.037	0.039	0.034	0.032	0.113										Adlercreutzia	A2	C	0.437843	0.875686	ns
Winogradskyella	0.037	0.033	0.042	0.042	0.172										Adlercreutzia	A5	C	0.236343	0.875686	ns
Nibribacter	0.037	0.039	0.039	0.036	0.206										Advenella	A10	A2	0.806455	0.806455	ns
Bdellovibrio	0.037	0.036	0.038	0.036	0.251										Advenella	A10	A5	0.595531	0.806455	ns
Alteromonas	0.037	0.038	0.041	0.039	0.372										Advenella	A10	C	0.540203	0.806455	ns
Thermanaerovibrio	0.037	0.038	0.034	0.039	0.588										Advenella	A2	A5	0.437843	0.806455	ns
Persicimonas	0.036	0.039	0.033	0.031	0.00846										Advenella	A2	C	0.713244	0.806455	ns
Erysipelatoclostridium	0.036	0.032	0.04	0.043	0.145										Advenella	A5	C	0.252896	0.806455	ns
Phenylobacterium	0.036	0.039	0.032	0.035	0.168										Aequorivita	A10	A2	0.513538	0.743918	ns
Niabella	0.036	0.038	0.038	0.033	0.262										Aequorivita	A10	A5	0.624131	0.743918	ns
Vagococcus	0.036	0.032	0.044	0.046	0.297										Aequorivita	A10	C	0.743918	0.743918	ns
Polynucleobacter	0.036	0.036	0.038	0.036	0.315										Aequorivita	A2	A5	0.252896	0.743918	ns
Alkalitalea	0.036	0.037	0.039	0.034	0.335										Aequorivita	A2	C	0.743918	0.743918	ns
Flaviflexus	0.036	0.037	0.034	0.035	0.369										Aequorivita	A5	C	0.414115	0.743918	ns
Tenacibaculum	0.036	0.033	0.042	0.043	0.661										Aeribacillus	A10	A5	0.288383	0.576765	ns
Micrococcus	0.036	0.039	0.032	0.035	0.698										Aeribacillus	A10	C	0.27024	0.576765	ns
Pseudobacter	0.035	0.037	0.035	0.031	0.0476										Aeribacillus	A2	A5	0.0661336	0.289544	ns
Saccharothrix	0.035	0.037	0.031	0.031	0.0825										Aeribacillus	A2	C	0.0723859	0.289544	ns
Methylococcus	0.035	0.036	0.032	0.033	0.153										Aeribacillus	A5	C	0.967428	0.967428	ns
Thermoclostridium	0.035	0.034	0.033	0.039	0.312										Aerococcus	A10	A2	0.220571	0.540203	ns
Desulfatibacillum	0.035	0.037	0.034	0.037	0.523										Aerococcus	A10	A5	0.540203	0.540203	ns
Maribacter	0.035	0.034	0.039	0.035	0.759										Aerococcus	A10	C	0.054961	0.329766	ns
Alcaligenes	0.035	0.035	0.035	0.034	0.923										Aerococcus	A2	A5	0.540203	0.540203	ns
Denitratisoma	0.034	0.036	0.029	0.032	0.0326										Aerococcus	A2	C	0.487574	0.540203	ns
Candidatus_Arthromitus	0.034	0.029	0.036	0.046	0.0347										Aerococcus	A5	C	0.191322	0.540203	ns
Saccharopolyspora	0.034	0.038	0.031	0.032	0.0387										Aeromicrobium	A10	A2	0.369003	0.838222	ns
Spiribacter	0.034	0.035	0.029	0.031	0.0599										Aeromicrobium	A10	A5	0.177815	0.838222	ns
Saprospira	0.034	0.035	0.035	0.031	0.132										Aeromicrobium	A10	C	0.487574	0.838222	ns
Actinoalloteichus	0.034	0.035	0.03	0.031	0.154										Aeromicrobium	A2	A5	0.653308	0.838222	ns
Agrococcus	0.034	0.037	0.03	0.031	0.164										Aeromicrobium	A2	C	0.838222	0.838222	ns
Methanosarcina	0.034	0.032	0.038	0.041	0.205										Aeromicrobium	A5	C	0.513538	0.838222	ns
Trueperella	0.034	0.035	0.03	0.035	0.242										Aeromonas	A10	A2	0.327082	0.934911	ns
Flammeovirga	0.034	0.033	0.039	0.035	0.368										Aeromonas	A10	A5	0.934911	0.934911	ns
Luteitalea	0.033	0.037	0.034	0.029	0.00912										Aeromonas	A10	C	0.288383	0.934911	ns
Flavihumibacter	0.033	0.034	0.035	0.03	0.0295										Aeromonas	A2	A5	0.369003	0.934911	ns
Thermoanaerobacter	0.033	0.031	0.035	0.041	0.038										Aeromonas	A2	C	0.934911	0.934911	ns
Georgenia	0.033	0.035	0.029	0.031	0.0416										Aeromonas	A5	C	0.327082	0.934911	ns
Luteolibacter	0.033	0.033	0.03	0.028	0.0515										Aerosticca	A10	A2	0.141558	0.458858	ns
Candidatus_Azobacteroides	0.033	0.035	0.036	0.031	0.121										Aerosticca	A10	A5	0.437843	0.875686	ns
Cryobacterium	0.033	0.033	0.028	0.031	0.16										Aerosticca	A10	C	0.152953	0.458858	ns
Rhodovulum	0.033	0.036	0.031	0.031	0.161										Aerosticca	A2	A5	0.0247134	0.137263	ns
Jonquetella	0.033	0.036	0.029	0.029	0.163										Aerosticca	A2	C	0.967428	0.967428	ns
Raoultella	0.033	0.033	0.032	0.031	0.169										Aerosticca	A5	C	0.0274527	0.137263	ns
Myroides	0.033	0.032	0.039	0.035	0.198										Agarilytica	A10	A2	0.0661336	0.396802	ns
Rhodospirillum	0.033	0.035	0.03	0.032	0.364										Agarilytica	A10	A5	0.369003	0.775004	ns
Murdochiella	0.033	0.03	0.028	0.033	0.622										Agarilytica	A10	C	0.236343	0.775004	ns
Acidobacterium	0.033	0.034	0.033	0.033	0.634										Agarilytica	A2	A5	0.347641	0.775004	ns
Anaerotignum	0.032	0.029	0.031	0.038	0.00342										Agarilytica	A2	C	0.513538	0.775004	ns
Carboxydocella	0.032	0.029	0.029	0.039	0.0575										Agarilytica	A5	C	0.775004	0.775004	ns
Gloeobacter	0.032	0.034	0.03	0.031	0.213										Aggregatibacter	A10	A2	0.191322	0.743918	ns
Thiodictyon	0.032	0.034	0.03	0.031	0.25										Aggregatibacter	A10	A5	0.0337243	0.202346	ns
Aerococcus	0.032	0.032	0.035	0.036	0.255										Aggregatibacter	A10	C	0.102396	0.511979	ns
Cellvibrio	0.032	0.03	0.031	0.029	0.295										Aggregatibacter	A2	A5	0.414115	0.743918	ns
Roseiflexus	0.032	0.03	0.028	0.031	0.31										Aggregatibacter	A2	C	0.743918	0.743918	ns
Azotobacter	0.032	0.032	0.03	0.03	0.605										Aggregatibacter	A5	C	0.624131	0.743918	ns
Cellulosimicrobium	0.032	0.032	0.034	0.03	0.751										Agrobacterium	A10	A2	0.141558	0.707791	ns
Geminocystis	0.032	0.032	0.036	0.037	0.829										Agrobacterium	A10	A5	0.934911	0.934911	ns
Leptospira	0.032	0.031	0.034	0.037	0.904										Agrobacterium	A10	C	0.369003	0.934911	ns
Porphyrobacter	0.031	0.034	0.03	0.028	0.0729										Agrobacterium	A2	A5	0.120739	0.707791	ns
Geosporobacter	0.031	0.028	0.029	0.037	0.0755										Agrobacterium	A2	C	0.567544	0.934911	ns
Duganella	0.031	0.033	0.028	0.028	0.081										Agrobacterium	A5	C	0.327082	0.934911	ns
Gluconobacter	0.031	0.031	0.027	0.028	0.093										Agrococcus	A10	A2	0.111269	0.556346	ns
Sphingorhabdus	0.031	0.034	0.03	0.031	0.109										Agrococcus	A10	A5	0.624131	0.624131	ns
Phycicoccus	0.031	0.033	0.027	0.029	0.148										Agrococcus	A10	C	0.391164	0.624131	ns
Acidihalobacter	0.031	0.032	0.029	0.029	0.168										Agrococcus	A2	A5	0.0372951	0.223771	ns
Fischerella	0.031	0.024	0.027	0.036	0.206										Agrococcus	A2	C	0.462335	0.624131	ns
Clavibacter	0.031	0.032	0.028	0.028	0.364										Agrococcus	A5	C	0.177815	0.624131	ns
Dehalococcoides	0.031	0.029	0.03	0.03	0.409										Agromyces	A10	A2	0.130827	0.654137	ns
Providencia	0.031	0.028	0.034	0.036	0.419										Agromyces	A10	A5	0.540203	0.683026	ns
Aquitalea	0.031	0.03	0.031	0.028	0.495										Agromyces	A10	C	0.683026	0.683026	ns
Ectothiorhodospira	0.03	0.033	0.027	0.028	0.161										Agromyces	A2	A5	0.0337243	0.202346	ns
Kroppenstedtia	0.03	0.028	0.028	0.03	0.176										Agromyces	A2	C	0.27024	0.683026	ns
Tsukamurella	0.03	0.033	0.029	0.029	0.193										Agromyces	A5	C	0.307329	0.683026	ns
Phycisphaera	0.03	0.031	0.027	0.029	0.606										Ahniella	A10	A2	0.0863424	0.345369	ns
Dehalogenimonas	0.03	0.03	0.028	0.031	0.713										Ahniella	A10	A5	0.713244	0.775004	ns
Jiangella	0.03	0.033	0.026	0.028	0.739										Ahniella	A10	C	0.152953	0.458858	ns
Nibricoccus	0.03	0.031	0.028	0.024	0.824										Ahniella	A2	A5	0.0372951	0.223771	ns
Hyphomonas	0.029	0.028	0.026	0.026	0.0338										Ahniella	A2	C	0.775004	0.775004	ns
Paraflavitalea	0.029	0.03	0.03	0.026	0.0476										Ahniella	A5	C	0.0723859	0.345369	ns
Pigmentiphaga	0.029	0.032	0.027	0.027	0.0486										Akkermansia	A10	A2	0.0499937	0.299962	ns
Fastidiosipila	0.029	0.028	0.032	0.035	0.0545										Akkermansia	A10	A5	0.806455	0.806455	ns
Mesoplasma	0.029	0.025	0.039	0.041	0.0944										Akkermansia	A10	C	0.120739	0.482954	ns
Ramlibacter	0.029	0.028	0.026	0.025	0.162										Akkermansia	A2	A5	0.0863424	0.431712	ns
Phytohabitans	0.029	0.03	0.025	0.026	0.177										Akkermansia	A2	C	0.683026	0.806455	ns
Azospira	0.029	0.029	0.025	0.028	0.178										Akkermansia	A5	C	0.191322	0.573966	ns
Methanobacterium	0.029	0.027	0.035	0.046	0.229										Alcaligenes	A10	A2	0.624131	1	ns
Nitrospirillum	0.029	0.031	0.028	0.026	0.328										Alcaligenes	A10	A5	1	1	ns
Edaphobacter	0.029	0.031	0.027	0.028	0.46										Alcaligenes	A10	C	0.624131	1	ns
Sphaerospermopsis	0.029	0.023	0.028	0.028	0.541										Alcaligenes	A2	A5	0.624131	1	ns
Brenneria	0.028	0.03	0.025	0.026	0.0206										Alcaligenes	A2	C	1	1	ns
Niastella	0.028	0.027	0.029	0.026	0.0273										Alcaligenes	A5	C	0.624131	1	ns
Luteibacter	0.028	0.029	0.027	0.026	0.0766										Alcanivorax	A10	A2	0.327082	0.967428	ns
Sphaerobacter	0.028	0.029	0.023	0.027	0.0799										Alcanivorax	A10	A5	0.967428	0.967428	ns
Friedmanniella	0.028	0.031	0.026	0.026	0.107										Alcanivorax	A10	C	0.307329	0.967428	ns
Fermentimonas	0.028	0.029	0.032	0.027	0.111										Alcanivorax	A2	A5	0.307329	0.967428	ns
Psychrobacter	0.028	0.028	0.032	0.029	0.117										Alcanivorax	A2	C	0.967428	0.967428	ns
Prochlorococcus	0.028	0.024	0.034	0.037	0.172										Alcanivorax	A5	C	0.288383	0.967428	ns
Adhaeribacter	0.028	0.029	0.032	0.028	0.206										Algibacter	A10	A2	0.0661336	0.396802	ns
Labilibaculum	0.028	0.027	0.031	0.025	0.24										Algibacter	A10	A5	0.437843	0.713244	ns
Candidatus_Desulforudis	0.028	0.027	0.024	0.027	0.278										Algibacter	A10	C	0.252896	0.713244	ns
Rhodanobacter	0.028	0.027	0.025	0.024	0.282										Algibacter	A2	A5	0.288383	0.713244	ns
Starkeya	0.028	0.028	0.026	0.026	0.69										Algibacter	A2	C	0.487574	0.713244	ns
Leisingera	0.028	0.03	0.027	0.027	0.78										Algibacter	A5	C	0.713244	0.713244	ns
Cedecea	0.028	0.029	0.027	0.028	0.893										Algoriphagus	A10	A2	0.870255	0.934911	ns
Pseudolabrys	0.027	0.029	0.025	0.026	0.0327										Algoriphagus	A10	A5	0.0454084	0.237342	ns
Alkalihalobacillus	0.027	0.024	0.028	0.033	0.0455										Algoriphagus	A10	C	0.054961	0.237342	ns
Candidatus_Koribacter	0.027	0.028	0.025	0.024	0.064										Algoriphagus	A2	A5	0.0661336	0.237342	ns
Algoriphagus	0.027	0.025	0.027	0.023	0.0691										Algoriphagus	A2	C	0.0791141	0.237342	ns
Kribbella	0.027	0.026	0.023	0.023	0.0773										Algoriphagus	A5	C	0.934911	0.934911	ns
Ottowia	0.027	0.027	0.025	0.023	0.0825										Alicycliphilus	A10	A2	0.870255	0.870255	ns
Blastochloris	0.027	0.027	0.023	0.023	0.121										Alicycliphilus	A10	A5	0.838222	0.870255	ns
Kyrpidia	0.027	0.026	0.024	0.028	0.121										Alicycliphilus	A10	C	0.347641	0.870255	ns
Halioglobus	0.027	0.027	0.026	0.026	0.123										Alicycliphilus	A2	A5	0.713244	0.870255	ns
Peptoclostridium	0.027	0.025	0.025	0.031	0.15										Alicycliphilus	A2	C	0.27024	0.870255	ns
Carnobacterium	0.027	0.024	0.032	0.037	0.17										Alicycliphilus	A5	C	0.462335	0.870255	ns
Geoalkalibacter	0.027	0.027	0.024	0.024	0.183										Alicyclobacillus	A10	A2	0.414115	0.924671	ns
Formosa	0.027	0.028	0.034	0.034	0.195										Alicyclobacillus	A10	A5	0.120739	0.482954	ns
Plantibacter	0.027	0.028	0.025	0.025	0.216										Alicyclobacillus	A10	C	0.934911	0.934911	ns
Limnoglobus	0.027	0.028	0.026	0.024	0.243										Alicyclobacillus	A2	A5	0.0178674	0.107204	ns
Chondromyces	0.027	0.027	0.024	0.024	0.278										Alicyclobacillus	A2	C	0.462335	0.924671	ns
Plantactinospora	0.027	0.029	0.025	0.025	0.3										Alicyclobacillus	A5	C	0.102396	0.482954	ns
Dechloromonas	0.027	0.026	0.026	0.024	0.398										Alienimonas	A10	A2	0.152953	0.764763	ns
Kosakonia	0.027	0.028	0.027	0.026	0.461										Alienimonas	A10	A5	0.414115	0.828229	ns
Leuconostoc	0.027	0.026	0.034	0.034	0.463										Alienimonas	A10	C	0.838222	0.838222	ns
Ancylobacter	0.027	0.028	0.028	0.027	0.947										Alienimonas	A2	A5	0.0247134	0.14828	ns
Megamonas	0.026	0.023	0.028	0.031	0.0217										Alienimonas	A2	C	0.220571	0.828229	ns
Tepidiforma	0.026	0.026	0.023	0.022	0.051										Alienimonas	A5	C	0.307329	0.828229	ns
Conexibacter	0.026	0.028	0.023	0.023	0.0839										Aliiarcobacter	A10	A2	0.0661336	0.396802	ns
Intestinibaculum	0.026	0.024	0.029	0.03	0.131										Aliiarcobacter	A10	A5	0.369003	0.743918	ns
Aureimonas	0.026	0.028	0.024	0.023	0.183										Aliiarcobacter	A10	C	0.130827	0.654137	ns
Ruegeria	0.026	0.024	0.023	0.022	0.29										Aliiarcobacter	A2	A5	0.347641	0.743918	ns
Endomicrobium	0.026	0.024	0.029	0.023	0.358										Aliiarcobacter	A2	C	0.743918	0.743918	ns
Sporomusa	0.026	0.024	0.024	0.026	0.468										Aliiarcobacter	A5	C	0.540203	0.743918	ns
Janibacter	0.026	0.026	0.024	0.023	0.541										Aliivibrio	A10	A2	0.177815	0.902502	ns
Candidatus_Sulcia	0.026	0.026	0.027	0.026	0.751										Aliivibrio	A10	A5	0.902502	0.902502	ns
Rhodocytophaga	0.026	0.027	0.027	0.026	0.758										Aliivibrio	A10	C	0.624131	0.902502	ns
Moorea	0.026	0.026	0.027	0.028	0.793										Aliivibrio	A2	A5	0.220571	0.902502	ns
Candidatus_Methanoplasma	0.025	0.027	0.028	0.017	0.045										Aliivibrio	A2	C	0.391164	0.902502	ns
Paludisphaera	0.025	0.027	0.024	0.022	0.0563										Aliivibrio	A5	C	0.713244	0.902502	ns
Croceibacter	0.025	0.025	0.023	0.021	0.0737										Alistipes	A10	A5	0.165032	0.441142	ns
Cystobacter	0.025	0.026	0.022	0.022	0.12										Alistipes	A10	C	0.141558	0.441142	ns
Mixta	0.025	0.027	0.025	0.026	0.142										Alistipes	A2	A5	0.191322	0.441142	ns
Alienimonas	0.025	0.028	0.023	0.024	0.16										Alistipes	A2	C	0.220571	0.441142	ns
Zobellella	0.025	0.026	0.023	0.024	0.336										Alistipes	A5	C	0.934911	0.934911	ns
Proteus	0.025	0.022	0.031	0.032	0.338										Alkalihalobacillus	A10	A5	0.191322	0.441142	ns
Pelolinea	0.025	0.026	0.022	0.027	0.346										Alkalihalobacillus	A10	C	0.111269	0.441142	ns
Thermosulfurimonas	0.025	0.026	0.025	0.023	0.382										Alkalihalobacillus	A2	A5	0.130827	0.441142	ns
Thermotoga	0.025	0.023	0.024	0.025	0.436										Alkalihalobacillus	A2	C	0.220571	0.441142	ns
Chelatococcus	0.025	0.028	0.024	0.026	0.456										Alkalihalobacillus	A5	C	0.775004	0.775004	ns
Moraxella	0.025	0.023	0.027	0.024	0.649										Alkalilimnicola	A10	A2	0.307329	0.806455	ns
Nitratireductor	0.025	0.027	0.022	0.023	0.896										Alkalilimnicola	A10	A5	0.252896	0.806455	ns
Aminobacter	0.025	0.024	0.024	0.024	0.997										Alkalilimnicola	A10	C	0.437843	0.806455	ns
Solimonas	0.024	0.027	0.023	0.021	0.0134										Alkalilimnicola	A2	A5	0.03045	0.1827	ns
Methylomusa	0.024	0.025	0.024	0.026	0.0327										Alkalilimnicola	A2	C	0.806455	0.806455	ns
Syntrophobacter	0.024	0.025	0.02	0.021	0.0495										Alkalilimnicola	A5	C	0.054961	0.274805	ns
Alkaliphilus	0.024	0.022	0.025	0.03	0.0538										Alkaliphilus	A10	A2	0.0127436	0.0764614	ns
Mycolicibacter	0.024	0.025	0.02	0.023	0.087										Alkaliphilus	A10	A5	0.111269	0.445077	ns
Xylanimonas	0.024	0.026	0.022	0.022	0.134										Alkaliphilus	A10	C	0.0222141	0.11107	ns
Faecalitalea	0.024	0.022	0.025	0.026	0.148										Alkaliphilus	A2	A5	0.369003	0.838222	ns
Turicibacter	0.024	0.021	0.028	0.031	0.152										Alkaliphilus	A2	C	0.838222	0.838222	ns
Catenulispora	0.024	0.024	0.021	0.022	0.173										Alkaliphilus	A5	C	0.487574	0.838222	ns
Anaerolinea	0.024	0.024	0.02	0.024	0.209										Alkalitalea	A10	A2	0.152953	0.764763	ns
Staphylospora	0.024	0.024	0.021	0.024	0.252										Alkalitalea	A10	A5	0.0863424	0.518054	ns
Yangia	0.024	0.025	0.022	0.023	0.345										Alkalitalea	A10	C	0.347641	0.775004	ns
Haemophilus	0.024	0.024	0.03	0.026	0.38										Alkalitalea	A2	A5	0.775004	0.775004	ns
Caldilinea	0.024	0.021	0.021	0.022	0.454										Alkalitalea	A2	C	0.624131	0.775004	ns
Scytonema	0.024	0.022	0.024	0.023	0.694										Alkalitalea	A5	C	0.437843	0.775004	ns
Alicycliphilus	0.024	0.021	0.022	0.021	0.701										Alloactinosynnema	A10	A2	0.191322	0.441142	ns
Pluralibacter	0.024	0.025	0.023	0.023	0.803										Alloactinosynnema	A10	A5	0.111269	0.441142	ns
Melittangium	0.023	0.026	0.021	0.021	0.0268										Alloactinosynnema	A10	C	0.713244	0.713244	ns
Sphingosinicella	0.023	0.025	0.021	0.02	0.0269										Alloactinosynnema	A2	C	0.0940948	0.441142	ns
Rubrivivax	0.023	0.025	0.021	0.02	0.0297										Alloactinosynnema	A5	C	0.220571	0.441142	ns
Sodalis	0.023	0.022	0.019	0.022	0.0411										Allochromatium	A10	A2	0.120739	0.724432	ns
Crassaminicella	0.023	0.021	0.026	0.033	0.0541										Allochromatium	A10	A5	0.743918	0.743918	ns
Stappia	0.023	0.024	0.022	0.022	0.0703										Allochromatium	A10	C	0.220571	0.743918	ns
Dermabacter	0.023	0.026	0.023	0.024	0.0825										Allochromatium	A2	A5	0.220571	0.743918	ns
Caloramator	0.023	0.02	0.025	0.028	0.0854										Allochromatium	A2	C	0.743918	0.743918	ns
Stigmatella	0.023	0.025	0.022	0.022	0.0939										Allochromatium	A5	C	0.369003	0.743918	ns
Rickettsia	0.023	0.021	0.026	0.034	0.105										Allofrancisella	A10	A2	0.141558	0.806455	ns
Solitalea	0.023	0.021	0.023	0.019	0.111										Allofrancisella	A10	A5	0.713244	0.806455	ns
Sulfurospirillum	0.023	0.021	0.024	0.025	0.138										Allofrancisella	A10	C	0.540203	0.806455	ns
Jeotgalibaca	0.023	0.023	0.026	0.03	0.14										Allofrancisella	A2	A5	0.27024	0.806455	ns
Pannonibacter	0.023	0.024	0.021	0.022	0.201										Allofrancisella	A2	C	0.391164	0.806455	ns
Microterricola	0.023	0.023	0.019	0.02	0.236										Allofrancisella	A5	C	0.806455	0.806455	ns
Baekduia	0.023	0.024	0.02	0.022	0.296										Allokutzneria	A10	A2	0.111269	0.445077	ns
Desulfurivibrio	0.023	0.022	0.02	0.021	0.309										Allokutzneria	A10	A5	0.165032	0.487574	ns
Peribacillus	0.023	0.021	0.023	0.027	0.312										Allokutzneria	A10	C	0.487574	0.487574	ns
Oceanithermus	0.023	0.022	0.02	0.022	0.455										Allokutzneria	A2	C	0.0222141	0.11107	ns
Gloeothece	0.023	0.019	0.023	0.022	0.528										Allokutzneria	A5	C	0.487574	0.487574	ns
Anabaena	0.023	0.016	0.016	0.021	0.658										Alloprevotella	A10	A2	0.327082	0.654163	ns
Fimbriimonas	0.023	0.025	0.022	0.023	0.676										Alloprevotella	A10	A5	0.0247134	0.14828	ns
Nitrosomonas	0.023	0.022	0.024	0.025	0.895										Alloprevotella	A10	C	0.236343	0.654163	ns
Thermoanaerosceptrum	0.023	0.024	0.023	0.024	0.919										Alloprevotella	A2	A5	0.205569	0.654163	ns
Thalassospira	0.023	0.022	0.022	0.023	0.967										Alloprevotella	A2	C	0.838222	0.838222	ns
Salinivirga	0.022	0.022	0.025	0.022	0.0148										Alloprevotella	A5	C	0.288383	0.654163	ns
Desulfallas	0.022	0.021	0.021	0.025	0.0465										Allopseudarcicella	A10	A2	0.624131	0.902502	ns
Nitratifractor	0.022	0.023	0.023	0.022	0.0596										Allopseudarcicella	A10	A5	0.775004	0.902502	ns
Hyphobacterium	0.022	0.023	0.023	0.021	0.0703										Allopseudarcicella	A10	C	0.902502	0.902502	ns
Anoxybacillus	0.022	0.019	0.022	0.023	0.072										Allopseudarcicella	A2	A5	0.838222	0.902502	ns
Cellulophaga	0.022	0.019	0.026	0.027	0.157										Allopseudarcicella	A2	C	0.540203	0.902502	ns
Borrelia	0.022	0.018	0.026	0.031	0.224										Allopseudarcicella	A5	C	0.683026	0.902502	ns
Asticcacaulis	0.022	0.023	0.022	0.021	0.229										Altererythrobacter	A10	A2	0.130827	0.654137	ns
Methylosinus	0.022	0.025	0.022	0.021	0.244										Altererythrobacter	A10	A5	0.775004	0.775004	ns
Thermosediminibacter	0.022	0.021	0.019	0.021	0.275										Altererythrobacter	A10	C	0.288383	0.775004	ns
Sulfurifustis	0.022	0.025	0.022	0.021	0.284										Altererythrobacter	A2	A5	0.0723859	0.434316	ns
Mahella	0.022	0.02	0.021	0.025	0.294										Altererythrobacter	A2	C	0.653308	0.775004	ns
Euzebya	0.022	0.022	0.02	0.019	0.309										Altererythrobacter	A5	C	0.177815	0.711261	ns
Kushneria	0.022	0.024	0.021	0.02	0.33										Alteromonas	A10	A2	0.414115	0.838222	ns
Tistrella	0.022	0.024	0.021	0.022	0.382										Alteromonas	A10	A5	0.595531	0.838222	ns
Gudongella	0.022	0.021	0.021	0.024	0.395										Alteromonas	A10	C	0.307329	0.838222	ns
Candidatus_Phytoplasma	0.022	0.022	0.027	0.026	0.456										Alteromonas	A2	A5	0.177815	0.838222	ns
Thiohalobacter	0.022	0.022	0.019	0.022	0.552										Alteromonas	A2	C	0.838222	0.838222	ns
Biomaibacter	0.022	0.022	0.022	0.024	0.576										Alteromonas	A5	C	0.120739	0.724432	ns
Bradymonas	0.022	0.022	0.02	0.021	0.742										Altibacter	A10	A2	0.743918	0.934911	ns
Stella	0.021	0.022	0.017	0.019	0.028										Altibacter	A10	A5	0.437843	0.934911	ns
Roseateles	0.021	0.019	0.017	0.017	0.0653										Altibacter	A10	C	0.391164	0.934911	ns
Finegoldia	0.021	0.017	0.024	0.027	0.0742										Altibacter	A2	A5	0.27024	0.934911	ns
Halorubrum	0.021	0.022	0.019	0.018	0.103										Altibacter	A2	C	0.236343	0.934911	ns
Desulfobacter	0.021	0.021	0.018	0.02	0.104										Altibacter	A5	C	0.934911	0.934911	ns
Azorhizobium	0.021	0.021	0.018	0.018	0.108										Amedibacterium	A10	A2	0.0222141	0.133284	ns
Microcystis	0.021	0.021	0.021	0.021	0.122										Amedibacterium	A10	A5	0.111269	0.52331	ns
Halorhodospira	0.021	0.02	0.019	0.019	0.145										Amedibacterium	A10	C	0.130827	0.52331	ns
Dehalobacterium	0.021	0.021	0.019	0.024	0.157										Amedibacterium	A2	A5	0.487574	0.934911	ns
Candidatus_Cyclonatronum	0.021	0.023	0.022	0.021	0.166										Amedibacterium	A2	C	0.437843	0.934911	ns
Mitsuaria	0.021	0.021	0.017	0.018	0.188										Amedibacterium	A5	C	0.934911	0.934911	ns
Propioniciclava	0.021	0.022	0.018	0.02	0.207										Aminipila	A10	A2	0.0127436	0.0764614	ns
Tetragenococcus	0.021	0.02	0.023	0.025	0.218										Aminipila	A10	A5	0.0940948	0.470474	ns
Pectinatus	0.021	0.02	0.018	0.02	0.278										Aminipila	A10	C	0.120739	0.482954	ns
Cryptobacterium	0.021	0.021	0.019	0.023	0.294										Aminipila	A2	A5	0.414115	0.828229	ns
Antarcticibacterium	0.021	0.02	0.021	0.02	0.31										Aminipila	A2	C	0.347641	0.828229	ns
Desulfopila	0.021	0.022	0.023	0.021	0.328										Aminipila	A5	C	0.902502	0.902502	ns
Aquimarina	0.021	0.02	0.026	0.027	0.347										Aminobacter	A10	A2	0.934911	0.967428	ns
Colwellia	0.021	0.021	0.025	0.025	0.416										Aminobacter	A10	A5	0.967428	0.967428	ns
Oceanobacillus	0.021	0.02	0.025	0.029	0.618										Aminobacter	A10	C	0.902502	0.967428	ns
Stackebrandtia	0.021	0.02	0.018	0.021	0.624										Aminobacter	A2	A5	0.967428	0.967428	ns
Chlamydia	0.021	0.021	0.023	0.022	0.641										Aminobacter	A2	C	0.838222	0.967428	ns
Skermanella	0.021	0.021	0.019	0.02	0.739										Aminobacter	A5	C	0.870255	0.967428	ns
Salinibacterium	0.021	0.019	0.02	0.02	0.766										Aminomonas	A10	A2	0.347641	0.695282	ns
Tissierella	0.02	0.019	0.021	0.027	0.0204										Aminomonas	A10	A5	0.27024	0.695282	ns
Serpentinomonas	0.02	0.017	0.018	0.016	0.0376										Aminomonas	A10	C	0.870255	0.870255	ns
Dokdonia	0.02	0.018	0.023	0.019	0.0454										Aminomonas	A2	A5	0.0411828	0.247097	ns
Thermacetogenium	0.02	0.019	0.017	0.02	0.0483										Aminomonas	A2	C	0.27024	0.695282	ns
Sulfurimonas	0.02	0.017	0.024	0.026	0.0498										Aminomonas	A5	C	0.347641	0.695282	ns
Petrocella	0.02	0.018	0.021	0.023	0.05										Ammonifex	A10	A2	0.307329	0.738007	ns
Parvimonas	0.02	0.019	0.023	0.029	0.0548										Ammonifex	A10	A5	0.141558	0.566232	ns
Ornithobacterium	0.02	0.019	0.023	0.019	0.0605										Ammonifex	A10	C	0.902502	0.902502	ns
Anaerococcus	0.02	0.016	0.02	0.022	0.0768										Ammonifex	A2	A5	0.0127436	0.0764614	ns
Methyloceanibacter	0.02	0.021	0.02	0.018	0.106										Ammonifex	A2	C	0.369003	0.738007	ns
Frondihabitans	0.02	0.022	0.017	0.018	0.113										Ammonifex	A5	C	0.111269	0.556346	ns
Anaerohalosphaera	0.02	0.022	0.02	0.019	0.123										Amniculibacterium	A10	A2	0.595531	0.775004	ns
Tomitella	0.02	0.02	0.017	0.018	0.128										Amniculibacterium	A10	A5	0.414115	0.775004	ns
Desulfoglaeba	0.02	0.021	0.018	0.018	0.134										Amniculibacterium	A10	C	0.713244	0.775004	ns
Croceicoccus	0.02	0.019	0.018	0.018	0.141										Amniculibacterium	A2	A5	0.775004	0.775004	ns
Actinobacillus	0.02	0.018	0.022	0.02	0.151										Amniculibacterium	A2	C	0.369003	0.775004	ns
Syntrophobotulus	0.02	0.019	0.019	0.021	0.16										Amniculibacterium	A5	C	0.236343	0.775004	ns
Syntrophothermus	0.02	0.019	0.018	0.018	0.168										Amphibacillus	A10	A2	0.0127436	0.0764614	ns
Thiocystis	0.02	0.023	0.02	0.02	0.182										Amphibacillus	A10	A5	0.513538	0.653308	ns
Mycoplasmopsis	0.02	0.017	0.025	0.026	0.194										Amphibacillus	A10	C	0.27024	0.653308	ns
Pediococcus	0.02	0.02	0.022	0.026	0.209										Amphibacillus	A2	A5	0.0661336	0.330668	ns
Niveispirillum	0.02	0.019	0.02	0.016	0.262										Amphibacillus	A2	C	0.165032	0.653308	ns
Wolbachia	0.02	0.018	0.022	0.025	0.389										Amphibacillus	A5	C	0.653308	0.653308	ns
Apibacter	0.02	0.02	0.024	0.022	0.416										Amycolatopsis	A10	A2	0.152953	0.567544	ns
Parascardovia	0.02	0.02	0.018	0.023	0.432										Amycolatopsis	A10	A5	0.567544	0.567544	ns
Ndongobacter	0.02	0.02	0.019	0.022	0.438										Amycolatopsis	A10	C	0.437843	0.567544	ns
Octadecabacter	0.02	0.021	0.019	0.018	0.468										Amycolatopsis	A2	A5	0.0454084	0.27245	ns
Thiomicrorhabdus	0.02	0.02	0.021	0.019	0.482										Amycolatopsis	A2	C	0.513538	0.567544	ns
Wolinella	0.02	0.009	0.031	0.023	0.529										Amycolatopsis	A5	C	0.177815	0.567544	ns
Sulfurivermis	0.02	0.021	0.02	0.019	0.588										Anabaena	A10	A2	0.487574	0.967428	ns
Marichromatium	0.02	0.021	0.019	0.018	0.723										Anabaena	A10	A5	0.513538	0.967428	ns
Arcanobacterium	0.02	0.021	0.02	0.02	0.748										Anabaena	A10	C	0.713244	0.967428	ns
Sulfuriferula	0.02	0.019	0.02	0.02	0.771										Anabaena	A2	A5	0.967428	0.967428	ns
Methylibium	0.02	0.022	0.018	0.019	0.819										Anabaena	A2	C	0.288383	0.967428	ns
Labrys	0.02	0.023	0.019	0.019	0.825										Anabaena	A5	C	0.307329	0.967428	ns
Verrucosispora	0.02	0.02	0.018	0.018	0.851										Anaerobutyricum	A10	A2	0.0940948	0.52331	ns
Nordella	0.019	0.02	0.018	0.019	0.0386										Anaerobutyricum	A10	A5	0.120739	0.52331	ns
Limihaloglobus	0.019	0.018	0.02	0.019	0.0791										Anaerobutyricum	A10	C	0.130827	0.52331	ns
Paraoceanicella	0.019	0.021	0.018	0.018	0.0844										Anaerobutyricum	A2	A5	0.902502	0.967428	ns
Sulfuritortus	0.019	0.02	0.018	0.017	0.0854										Anaerobutyricum	A2	C	0.870255	0.967428	ns
Actinosynnema	0.019	0.02	0.017	0.019	0.113										Anaerobutyricum	A5	C	0.967428	0.967428	ns
Pelosinus	0.019	0.017	0.021	0.023	0.114										Anaerococcus	A10	A2	0.015988	0.0959282	ns
Mesobacillus	0.019	0.017	0.019	0.02	0.122										Anaerococcus	A10	A5	0.713244	0.775004	ns
Xanthobacter	0.019	0.021	0.018	0.018	0.125										Anaerococcus	A10	C	0.513538	0.775004	ns
Singulisphaera	0.019	0.02	0.018	0.016	0.128										Anaerococcus	A2	A5	0.0411828	0.205914	ns
Amedibacterium	0.019	0.017	0.02	0.024	0.135										Anaerococcus	A2	C	0.0791141	0.316457	ns
Rhizobacter	0.019	0.019	0.017	0.014	0.15										Anaerococcus	A5	C	0.775004	0.775004	ns
Sanguibacter	0.019	0.021	0.018	0.018	0.175										Anaerocolumna	A10	A5	0.0222141	0.0888563	ns
Candidatus_Pelagibacter	0.019	0.016	0.024	0.027	0.194										Anaerocolumna	A10	C	0.0127436	0.0637179	ns
Thioflavicoccus	0.019	0.018	0.016	0.015	0.212										Anaerocolumna	A2	A5	0.347641	0.838222	ns
Cardiobacterium	0.019	0.019	0.017	0.017	0.278										Anaerocolumna	A2	C	0.462335	0.838222	ns
Melaminivora	0.019	0.015	0.017	0.016	0.458										Anaerocolumna	A5	C	0.838222	0.838222	ns
Pusillimonas	0.019	0.018	0.017	0.018	0.505										Anaerohalosphaera	A10	A2	0.0274527	0.164716	ns
Mannheimia	0.019	0.017	0.019	0.019	0.554										Anaerohalosphaera	A10	A5	0.102396	0.409583	ns
Hahella	0.019	0.02	0.019	0.017	0.701										Anaerohalosphaera	A10	C	0.0603332	0.301666	ns
Kibdelosporangium	0.019	0.02	0.017	0.017	0.854										Anaerohalosphaera	A2	A5	0.567544	0.806455	ns
Sedimentisphaera	0.019	0.019	0.019	0.019	0.867										Anaerohalosphaera	A2	C	0.743918	0.806455	ns
Desulfurispirillum	0.019	0.019	0.019	0.019	0.898										Anaerohalosphaera	A5	C	0.806455	0.806455	ns
Allopseudarcicella	0.019	0.02	0.02	0.019	0.928										Anaerolinea	A10	A2	1	1	ns
Rahnella	0.018	0.02	0.017	0.016	0.0169										Anaerolinea	A10	A5	0.0661336	0.330668	ns
Immundisolibacter	0.018	0.019	0.017	0.016	0.0343										Anaerolinea	A10	C	0.653308	1	ns
Kutzneria	0.018	0.02	0.016	0.016	0.0606										Anaerolinea	A2	A5	0.0661336	0.330668	ns
Pirellula	0.018	0.018	0.017	0.016	0.0606										Anaerolinea	A2	C	0.653308	1	ns
Caloranaerobacter	0.018	0.016	0.019	0.024	0.0623										Anaerolinea	A5	C	0.165032	0.660127	ns
Methylocaldum	0.018	0.018	0.016	0.016	0.0877										Anaeromyxobacter	A10	A2	0.0274527	0.164716	ns
Ammonifex	0.018	0.019	0.015	0.019	0.0944										Anaeromyxobacter	A10	A5	0.838222	0.838222	ns
Alkalilimnicola	0.018	0.018	0.015	0.016	0.128										Anaeromyxobacter	A10	C	0.307329	0.828229	ns
Lacipirellula	0.018	0.019	0.017	0.016	0.163										Anaeromyxobacter	A2	A5	0.0454084	0.227042	ns
Syntrophus	0.018	0.019	0.017	0.017	0.199										Anaeromyxobacter	A2	C	0.236343	0.828229	ns
Ferrimonas	0.018	0.019	0.02	0.017	0.278										Anaeromyxobacter	A5	C	0.414115	0.828229	ns
Oceanimonas	0.018	0.018	0.016	0.016	0.288										Anaerostipes	A10	A2	0.0127436	0.0764614	ns
Mobilicoccus	0.018	0.019	0.017	0.018	0.295										Anaerostipes	A10	A5	0.0454084	0.227042	ns
Pseudopropionibacterium	0.018	0.019	0.016	0.017	0.307										Anaerostipes	A10	C	0.165032	0.624131	ns
Thermobaculum	0.018	0.018	0.016	0.016	0.373										Anaerostipes	A2	A5	0.624131	0.624131	ns
Thermochromatium	0.018	0.019	0.017	0.017	0.38										Anaerostipes	A2	C	0.27024	0.624131	ns
Leptolyngbya	0.018	0.018	0.018	0.018	0.388										Anaerostipes	A5	C	0.540203	0.624131	ns
Tardiphaga	0.018	0.019	0.017	0.017	0.485										Anaerotignum	A10	C	0.0791141	0.259027	ns
Zobellia	0.018	0.018	0.017	0.016	0.574										Anaerotignum	A2	A5	0.487574	0.487574	ns
Thermincola	0.018	0.017	0.016	0.018	0.579										Anaerotignum	A2	C	0.0863424	0.259027	ns
Xenorhabdus	0.018	0.017	0.017	0.017	0.739										Anaerotignum	A5	C	0.307329	0.487574	ns
Oscillatoria	0.018	0.017	0.018	0.018	0.743										Anaplasma	A10	A2	0.130827	0.653308	ns
Nitrosospira	0.018	0.017	0.018	0.017	0.753										Anaplasma	A10	A5	0.595531	0.653308	ns
Ilumatobacter	0.018	0.019	0.016	0.017	0.758										Anaplasma	A10	C	0.288383	0.653308	ns
Roseobacter	0.018	0.018	0.017	0.018	0.851										Anaplasma	A2	A5	0.327082	0.653308	ns
Peptacetobacter	0.017	0.014	0.02	0.022	0.00852										Anaplasma	A2	C	0.653308	0.653308	ns
Candidatus_Accumulibacter	0.017	0.018	0.016	0.015	0.0309										Anaplasma	A5	C	0.595531	0.653308	ns
Ferrovibrio	0.017	0.019	0.016	0.015	0.0335										Ancylobacter	A10	A2	0.595531	0.934911	ns
Isoptericola	0.017	0.021	0.017	0.017	0.0373										Ancylobacter	A10	A5	0.653308	0.934911	ns
Micropruina	0.017	0.018	0.015	0.015	0.0606										Ancylobacter	A10	C	0.870255	0.934911	ns
Dermacoccus	0.017	0.02	0.016	0.016	0.0825										Ancylobacter	A2	A5	0.934911	0.934911	ns
Lautropia	0.017	0.019	0.016	0.017	0.0909										Ancylobacter	A2	C	0.713244	0.934911	ns
Pulveribacter	0.017	0.014	0.016	0.014	0.133										Ancylobacter	A5	C	0.775004	0.934911	ns
Thermobispora	0.017	0.018	0.015	0.015	0.135										Aneurinibacillus	A10	A2	0.870255	0.934911	ns
Thermosipho	0.017	0.015	0.018	0.02	0.145										Aneurinibacillus	A10	A5	0.307329	0.921987	ns
Egicoccus	0.017	0.02	0.018	0.018	0.158										Aneurinibacillus	A10	C	0.27024	0.921987	ns
Limnohabitans	0.017	0.015	0.017	0.014	0.216										Aneurinibacillus	A2	A5	0.236343	0.921987	ns
Granulibacter	0.017	0.017	0.016	0.015	0.221										Aneurinibacillus	A2	C	0.205569	0.921987	ns
Wenzhouxiangella	0.017	0.02	0.018	0.017	0.228										Aneurinibacillus	A5	C	0.934911	0.934911	ns
Brucella	0.017	0.017	0.015	0.015	0.258										Anoxybacillus	A10	A2	0.00896575	0.0537945	ns
Indioceanicola	0.017	0.017	0.016	0.015	0.259										Anoxybacillus	A10	A5	0.27024	0.54048	ns
Candidatus_Planktophila	0.017	0.015	0.017	0.016	0.278										Anoxybacillus	A10	C	0.130827	0.52331	ns
Algibacter	0.017	0.015	0.019	0.021	0.319										Anoxybacillus	A2	A5	0.130827	0.52331	ns
Candidatus_Izimaplasma	0.017	0.015	0.02	0.02	0.359										Anoxybacillus	A2	C	0.27024	0.54048	ns
Allochromatium	0.017	0.017	0.016	0.015	0.36										Anoxybacillus	A5	C	0.683026	0.683026	ns
Neobacillus	0.017	0.014	0.016	0.017	0.408										Anoxybacter	A10	A2	0.0863424	0.431712	ns
Acidiphilium	0.017	0.018	0.016	0.016	0.416										Anoxybacter	A10	A5	0.120739	0.482954	ns
Salinispira	0.017	0.018	0.017	0.016	0.429										Anoxybacter	A10	C	0.0723859	0.431712	ns
Vogesella	0.017	0.016	0.015	0.015	0.447										Anoxybacter	A2	A5	0.870255	0.934911	ns
Aneurinibacillus	0.017	0.018	0.017	0.019	0.449										Anoxybacter	A2	C	0.934911	0.934911	ns
Natrinema	0.017	0.018	0.014	0.016	0.461										Anoxybacter	A5	C	0.806455	0.934911	ns
Mariprofundus	0.017	0.02	0.018	0.017	0.538										Anseongella	A10	A2	0.165032	0.775004	ns
Photobacterium	0.017	0.017	0.018	0.016	0.664										Anseongella	A10	A5	0.347641	0.775004	ns
Cyclobacterium	0.017	0.017	0.019	0.017	0.74										Anseongella	A10	C	0.775004	0.775004	ns
Emcibacter	0.017	0.016	0.016	0.016	0.804										Anseongella	A2	A5	0.653308	0.775004	ns
Eikenella	0.017	0.018	0.018	0.017	0.892										Anseongella	A2	C	0.27024	0.775004	ns
Lacibacter	0.016	0.014	0.017	0.013	0.00569										Anseongella	A5	C	0.513538	0.775004	ns
Filifactor	0.016	0.016	0.016	0.02	0.00734										Antarcticibacterium	A10	A2	0.838222	0.838222	ns
Leadbetterella	0.016	0.015	0.016	0.013	0.00791										Antarcticibacterium	A10	A5	0.130827	0.654137	ns
Ruminiclostridium	0.016	0.013	0.017	0.018	0.0104										Antarcticibacterium	A10	C	0.513538	0.838222	ns
Lancefieldella	0.016	0.017	0.016	0.018	0.0258										Antarcticibacterium	A2	A5	0.0863424	0.518054	ns
Macrococcus	0.016	0.014	0.018	0.021	0.0647										Antarcticibacterium	A2	C	0.391164	0.838222	ns
Paeniclostridium	0.016	0.012	0.02	0.024	0.0679										Antarcticibacterium	A5	C	0.391164	0.838222	ns
Halothiobacillus	0.016	0.017	0.016	0.016	0.0691										Antarctobacter	A10	A2	0.487574	0.975147	ns
Ahniella	0.016	0.017	0.014	0.015	0.0944										Antarctobacter	A10	A5	0.462335	0.975147	ns
Isosphaera	0.016	0.016	0.015	0.014	0.101										Antarctobacter	A10	C	0.487574	0.975147	ns
Actinopolymorpha	0.016	0.016	0.013	0.014	0.121										Antarctobacter	A2	A5	0.152953	0.764763	ns
Sulfuricaulis	0.016	0.016	0.014	0.013	0.13										Antarctobacter	A2	C	1	1	ns
Castellaniella	0.016	0.016	0.014	0.014	0.173										Antarctobacter	A5	C	0.152953	0.764763	ns
Dokdonella	0.016	0.018	0.015	0.014	0.18										Apibacter	A10	A2	0.307329	0.713244	ns
Marinitoga	0.016	0.014	0.016	0.02	0.196										Apibacter	A10	A5	0.595531	0.713244	ns
Desulfofarcimen	0.016	0.015	0.015	0.017	0.261										Apibacter	A10	C	0.513538	0.713244	ns
Thermomonospora	0.016	0.016	0.014	0.014	0.266										Apibacter	A2	A5	0.120739	0.713244	ns
Undibacterium	0.016	0.016	0.016	0.015	0.308										Apibacter	A2	C	0.713244	0.713244	ns
Xylophilus	0.016	0.017	0.015	0.015	0.345										Apibacter	A5	C	0.236343	0.713244	ns
Methanococcus	0.016	0.015	0.021	0.026	0.39										Aquabacterium	A10	A2	0.141558	0.424674	ns
Laribacter	0.016	0.017	0.015	0.016	0.47										Aquabacterium	A10	A5	0.870255	0.870255	ns
Methylocella	0.016	0.015	0.014	0.013	0.507										Aquabacterium	A10	C	0.0723859	0.36193	ns
Hoeflea	0.016	0.017	0.015	0.015	0.622										Aquabacterium	A2	A5	0.102396	0.409583	ns
Shinella	0.016	0.017	0.015	0.017	0.632										Aquabacterium	A2	C	0.743918	0.870255	ns
Sediminispirochaeta	0.016	0.016	0.016	0.015	0.676										Aquabacterium	A5	C	0.0499937	0.299962	ns
Aequorivita	0.016	0.015	0.017	0.017	0.699										Aquaspirillum	A10	A2	0.141558	0.566232	ns
Chloroflexus	0.016	0.015	0.015	0.015	0.718										Aquaspirillum	A10	A5	0.683026	0.683026	ns
Halobacillus	0.016	0.014	0.016	0.018	0.756										Aquaspirillum	A10	C	0.0603332	0.361999	ns
Desulfobacterium	0.016	0.016	0.015	0.015	0.988										Aquaspirillum	A2	A5	0.288383	0.683026	ns
Orrella	0.015	0.016	0.013	0.013	0.0331										Aquaspirillum	A2	C	0.683026	0.683026	ns
Salipiger	0.015	0.019	0.015	0.015	0.0553										Aquaspirillum	A5	C	0.141558	0.566232	ns
Marinobacterium	0.015	0.015	0.015	0.015	0.0589										Aquicella	A10	A2	0.487574	0.595531	ns
Parasphingopyxis	0.015	0.016	0.014	0.014	0.0724										Aquicella	A10	C	0.220571	0.595531	ns
Methanocella	0.015	0.014	0.013	0.014	0.0806										Aquicella	A2	A5	0.0337243	0.168622	ns
Curvibacter	0.015	0.015	0.015	0.013	0.0849										Aquicella	A2	C	0.595531	0.595531	ns
Raineyella	0.015	0.016	0.013	0.015	0.0917										Aquicella	A5	C	0.111269	0.445077	ns
Halanaerobium	0.015	0.013	0.019	0.022	0.106										Aquifex	A10	A2	0.934911	0.934911	ns
Pararhodospirillum	0.015	0.016	0.014	0.014	0.107										Aquifex	A10	A5	0.743918	0.934911	ns
Oenococcus	0.015	0.013	0.015	0.016	0.145										Aquifex	A10	C	0.369003	0.934911	ns
Marinithermus	0.015	0.016	0.013	0.014	0.146										Aquifex	A2	A5	0.683026	0.934911	ns
Bremerella	0.015	0.016	0.013	0.014	0.151										Aquifex	A2	C	0.414115	0.934911	ns
Streptomonospora	0.015	0.016	0.013	0.014	0.173										Aquifex	A5	C	0.220571	0.934911	ns
Sphaerotilus	0.015	0.017	0.014	0.013	0.174										Aquiflexum	A10	A2	0.487574	0.743918	ns
Aggregatibacter	0.015	0.015	0.016	0.014	0.176										Aquiflexum	A10	A5	0.743918	0.743918	ns
Liquorilactobacillus	0.015	0.014	0.016	0.019	0.185										Aquiflexum	A10	C	0.27024	0.743918	ns
Olivibacter	0.015	0.015	0.016	0.014	0.185										Aquiflexum	A2	A5	0.307329	0.743918	ns
Gottschalkia	0.015	0.012	0.016	0.02	0.187										Aquiflexum	A2	C	0.683026	0.743918	ns
Crateriforma	0.015	0.015	0.014	0.014	0.195										Aquiflexum	A5	C	0.152953	0.743918	ns
Borreliella	0.015	0.012	0.019	0.022	0.209										Aquimarina	A10	A2	0.141558	0.849349	ns
Vampirococcus	0.015	0.018	0.015	0.015	0.219										Aquimarina	A10	A5	0.902502	0.902502	ns
Roseivivax	0.015	0.016	0.016	0.014	0.28										Aquimarina	A10	C	0.236343	0.865148	ns
Auritidibacter	0.015	0.015	0.015	0.014	0.309										Aquimarina	A2	A5	0.177815	0.865148	ns
Chroococcidiopsis	0.015	0.015	0.015	0.013	0.347										Aquimarina	A2	C	0.775004	0.902502	ns
Leptothrix	0.015	0.015	0.013	0.012	0.349										Aquimarina	A5	C	0.288383	0.865148	ns
Paraglaciecola	0.015	0.016	0.017	0.016	0.376										Aquisphaera	A10	A2	0.0661336	0.330668	ns
Empedobacter	0.015	0.011	0.014	0.014	0.416										Aquisphaera	A10	A5	0.775004	0.775004	ns
Nitrosococcus	0.015	0.015	0.015	0.014	0.488										Aquisphaera	A10	C	0.165032	0.495095	ns
Truepera	0.015	0.015	0.014	0.014	0.602										Aquisphaera	A2	A5	0.0337243	0.202346	ns
Desulfohalobium	0.015	0.014	0.014	0.014	0.652										Aquisphaera	A2	C	0.653308	0.775004	ns
Inhella	0.015	0.014	0.013	0.013	0.704										Aquisphaera	A5	C	0.0940948	0.376379	ns
Paucibacter	0.015	0.015	0.015	0.014	0.761										Aquitalea	A10	A2	0.462335	0.775004	ns
Guyparkeria	0.015	0.015	0.015	0.014	0.841										Aquitalea	A10	A5	0.307329	0.775004	ns
Marinomonas	0.015	0.015	0.015	0.014	0.939										Aquitalea	A10	C	0.130827	0.775004	ns
Magnetospira	0.015	0.014	0.014	0.013	0.996										Aquitalea	A2	A5	0.775004	0.775004	ns
Thermogutta	0.014	0.016	0.014	0.013	0.0107										Aquitalea	A2	C	0.437843	0.775004	ns
Salinisphaera	0.014	0.015	0.012	0.012	0.0127										Aquitalea	A5	C	0.624131	0.775004	ns
Ciceribacter	0.014	0.012	0.011	0.011	0.0507										Arabia	A10	A2	0.624131	0.934911	ns
Hathewaya	0.014	0.011	0.015	0.02	0.0507										Arabia	A10	A5	0.288383	0.934911	ns
Cytobacillus	0.014	0.012	0.013	0.017	0.0548										Arabia	A10	C	0.934911	0.934911	ns
Egibacter	0.014	0.015	0.012	0.013	0.083										Arabia	A2	A5	0.120739	0.724432	ns
Verminephrobacter	0.014	0.011	0.011	0.011	0.0877										Arabia	A2	C	0.683026	0.934911	ns
Morganella	0.014	0.012	0.012	0.012	0.0972										Arabia	A5	C	0.252896	0.934911	ns
Paraclostridium	0.014	0.012	0.017	0.021	0.0983										Arachidicoccus	A10	A2	1	1	ns
Chitinimonas	0.014	0.013	0.011	0.012	0.118										Arachidicoccus	A10	A5	0.152953	0.61181	ns
Pimelobacter	0.014	0.014	0.012	0.012	0.146										Arachidicoccus	A10	C	0.437843	0.875686	ns
Planctopirus	0.014	0.014	0.013	0.011	0.148										Arachidicoccus	A2	A5	0.152953	0.61181	ns
Youhaiella	0.014	0.015	0.013	0.015	0.164										Arachidicoccus	A2	C	0.437843	0.875686	ns
Breoghania	0.014	0.015	0.011	0.012	0.174										Arachidicoccus	A5	C	0.0274527	0.164716	ns
Lelliottia	0.014	0.012	0.013	0.014	0.178										Arcanobacterium	A10	A2	0.391164	0.902502	ns
Oryzomicrobium	0.014	0.014	0.012	0.012	0.186										Arcanobacterium	A10	A5	0.902502	0.902502	ns
Kineobactrum	0.014	0.016	0.013	0.013	0.195										Arcanobacterium	A10	C	0.870255	0.902502	ns
Methanoculleus	0.014	0.015	0.015	0.014	0.34										Arcanobacterium	A2	A5	0.462335	0.902502	ns
Kytococcus	0.014	0.015	0.012	0.012	0.374										Arcanobacterium	A2	C	0.307329	0.902502	ns
Humibacter	0.014	0.014	0.013	0.012	0.381										Arcanobacterium	A5	C	0.775004	0.902502	ns
Belliella	0.014	0.012	0.014	0.013	0.397										Archaeoglobus	A10	A2	0.624131	0.967428	ns
Neokomagataea	0.014	0.015	0.014	0.013	0.403										Archaeoglobus	A10	A5	0.205569	0.967428	ns
Ktedonosporobacter	0.014	0.014	0.013	0.013	0.407										Archaeoglobus	A10	C	0.595531	0.967428	ns
Microvirgula	0.014	0.014	0.013	0.013	0.415										Archaeoglobus	A2	A5	0.437843	0.967428	ns
Filimonas	0.014	0.015	0.014	0.013	0.416										Archaeoglobus	A2	C	0.967428	0.967428	ns
Aquiflexum	0.014	0.014	0.015	0.015	0.47										Archaeoglobus	A5	C	0.462335	0.967428	ns
Hartmannibacter	0.014	0.015	0.012	0.013	0.473										Archangium	A10	A2	0.0499937	0.249968	ns
Sulfuritalea	0.014	0.013	0.012	0.013	0.495										Archangium	A10	A5	0.624131	0.624131	ns
Owenweeksia	0.014	0.015	0.015	0.014	0.554										Archangium	A10	C	0.327082	0.624131	ns
Sulfurovum	0.014	0.014	0.015	0.014	0.56										Archangium	A2	A5	0.0142847	0.0857084	ns
Sedimenticola	0.014	0.015	0.014	0.014	0.581										Archangium	A2	C	0.327082	0.624131	ns
Geovibrio	0.014	0.014	0.013	0.014	0.694										Archangium	A5	C	0.141558	0.566232	ns
Limnobacter	0.014	0.015	0.017	0.007	0.782										Arcobacter	A10	A2	0.054961	0.329766	ns
Salinispora	0.014	0.013	0.013	0.013	0.988										Arcobacter	A10	A5	0.567544	0.743918	ns
Aromatoleum	0.013	0.014	0.012	0.011	0.0195										Arcobacter	A10	C	0.111269	0.556346	ns
Allokutzneria	0.013	0.016	0.013	0.014	0.0206										Arcobacter	A2	A5	0.177815	0.711261	ns
Cobetia	0.013	0.013	0.013	0.011	0.0258										Arcobacter	A2	C	0.743918	0.743918	ns
Kangiella	0.013	0.012	0.014	0.012	0.0323										Arcobacter	A5	C	0.307329	0.743918	ns
Nissabacter	0.013	0.015	0.013	0.013	0.0439										Arcticibacterium	A10	A2	0.437843	0.540203	ns
Kineococcus	0.013	0.014	0.011	0.011	0.0524										Arcticibacterium	A10	A5	0.177815	0.540203	ns
Nitrobacter	0.013	0.014	0.013	0.013	0.0621										Arcticibacterium	A10	C	0.462335	0.540203	ns
Limosilactobacillus	0.013	0.014	0.013	0.014	0.0638										Arcticibacterium	A2	A5	0.0337243	0.202346	ns
Entomoplasma	0.013	0.011	0.016	0.018	0.0978										Arcticibacterium	A2	C	0.130827	0.540203	ns
Oricola	0.013	0.012	0.011	0.011	0.114										Arcticibacterium	A5	C	0.540203	0.540203	ns
Gilvibacter	0.013	0.014	0.014	0.012	0.127										Arenibacter	A10	A2	0.462335	0.924671	ns
Candidatus_Kinetoplastibacterium	0.013	0.011	0.015	0.017	0.128										Arenibacter	A10	A5	0.288383	0.924671	ns
Candidatus_Kuenenia	0.013	0.014	0.013	0.011	0.141										Arenibacter	A10	C	0.327082	0.924671	ns
Gemmobacter	0.013	0.012	0.011	0.011	0.144										Arenibacter	A2	A5	0.0723859	0.431712	ns
Rhodoplanes	0.013	0.015	0.014	0.013	0.145										Arenibacter	A2	C	0.0863424	0.431712	ns
Citricoccus	0.013	0.015	0.012	0.013	0.156										Arenibacter	A5	C	0.934911	0.934911	ns
Cytophaga	0.013	0.013	0.014	0.012	0.156										Arenimonas	A10	A5	0.177815	0.414115	ns
Acetoanaerobium	0.013	0.013	0.018	0.018	0.194										Arenimonas	A10	C	0.03045	0.15225	ns
Acidisarcina	0.013	0.013	0.011	0.012	0.204										Arenimonas	A2	A5	0.0454084	0.181634	ns
Chamaesiphon	0.013	0.013	0.014	0.012	0.206										Arenimonas	A2	C	0.236343	0.414115	ns
Methyloligella	0.013	0.015	0.011	0.013	0.226										Arenimonas	A5	C	0.414115	0.414115	ns
Salinicoccus	0.013	0.012	0.012	0.013	0.247										Aromatoleum	A10	A5	0.683026	0.683026	ns
Sagittula	0.013	0.015	0.013	0.013	0.255										Aromatoleum	A10	C	0.205569	0.616706	ns
Acidibrevibacterium	0.013	0.014	0.012	0.012	0.274										Aromatoleum	A2	A5	0.0127436	0.0637179	ns
Mameliella	0.013	0.012	0.011	0.012	0.277										Aromatoleum	A2	C	0.102396	0.409583	ns
Noviherbaspirillum	0.013	0.013	0.012	0.013	0.288										Aromatoleum	A5	C	0.391164	0.683026	ns
Metabacillus	0.013	0.012	0.015	0.017	0.322										Arsenicicoccus	A10	A2	0.437843	0.902502	ns
Dictyoglomus	0.013	0.012	0.015	0.019	0.358										Arsenicicoccus	A10	A5	0.369003	0.902502	ns
Thiolapillus	0.013	0.012	0.012	0.013	0.364										Arsenicicoccus	A10	C	0.902502	0.902502	ns
Roseimaritima	0.013	0.015	0.013	0.014	0.442										Arsenicicoccus	A2	A5	0.0940948	0.564569	ns
Intrasporangium	0.013	0.015	0.012	0.012	0.456										Arsenicicoccus	A2	C	0.513538	0.902502	ns
Fervidobacterium	0.013	0.012	0.014	0.014	0.466										Arsenicicoccus	A5	C	0.307329	0.902502	ns
Salegentibacter	0.013	0.012	0.014	0.013	0.507										Arsenophonus	A10	A2	0.141558	0.849349	ns
Caldithrix	0.013	0.014	0.014	0.013	0.574										Arsenophonus	A10	A5	0.624131	0.870255	ns
Natronomonas	0.013	0.013	0.01	0.011	0.622										Arsenophonus	A10	C	0.191322	0.870255	ns
Lentzea	0.013	0.013	0.011	0.011	0.649										Arsenophonus	A2	A5	0.327082	0.870255	ns
Modestobacter	0.013	0.013	0.011	0.012	0.688										Arsenophonus	A2	C	0.870255	0.870255	ns
Ketogulonicigenium	0.013	0.012	0.012	0.012	0.782										Arsenophonus	A5	C	0.414115	0.870255	ns
Brevefilum	0.013	0.013	0.012	0.013	0.829										Arthrobacter	A10	A2	0.288383	0.595531	ns
Jeongeupia	0.013	0.012	0.01	0.01	0.939										Arthrobacter	A10	A5	0.205569	0.595531	ns
Coraliomargarita	0.012	0.013	0.011	0.01	0.0216										Arthrobacter	A10	C	0.595531	0.595531	ns
Candidatus_Cardinium	0.012	0.013	0.014	0.011	0.036										Arthrobacter	A2	A5	0.0199375	0.119625	ns
Chloracidobacterium	0.012	0.014	0.013	0.012	0.0524										Arthrobacter	A2	C	0.595531	0.595531	ns
Nautilia	0.012	0.011	0.013	0.012	0.0589										Arthrobacter	A5	C	0.0723859	0.36193	ns
Aerosticca	0.012	0.012	0.011	0.011	0.0614										Asaia	A10	A2	0.347641	0.695282	ns
Halobacteriovorax	0.012	0.011	0.014	0.013	0.0679										Asaia	A10	A5	0.0411828	0.205914	ns
Bergeyella	0.012	0.011	0.014	0.013	0.0707										Asaia	A10	C	0.0247134	0.14828	ns
Pistricoccus	0.012	0.011	0.011	0.01	0.0742										Asaia	A2	A5	0.27024	0.695282	ns
Rhodomicrobium	0.012	0.012	0.01	0.011	0.0801										Asaia	A2	C	0.191322	0.695282	ns
Turneriella	0.012	0.014	0.013	0.011	0.087										Asaia	A5	C	0.838222	0.838222	ns
Pasteurella	0.012	0.012	0.015	0.017	0.0875										Asticcacaulis	A10	A2	0.054961	0.329766	ns
Chondrocystis	0.012	0.012	0.014	0.014	0.101										Asticcacaulis	A10	A5	0.653308	0.653308	ns
Oceanicola	0.012	0.014	0.01	0.011	0.109										Asticcacaulis	A10	C	0.220571	0.653308	ns
Thermosynechococcus	0.012	0.011	0.01	0.011	0.121										Asticcacaulis	A2	A5	0.141558	0.653308	ns
Mesotoga	0.012	0.013	0.012	0.014	0.124										Asticcacaulis	A2	C	0.487574	0.653308	ns
Miniimonas	0.012	0.013	0.01	0.011	0.13										Asticcacaulis	A5	C	0.437843	0.653308	ns
Idiomarina	0.012	0.013	0.013	0.013	0.141										Athalassotoga	A10	A2	0.462335	0.967428	ns
Xylanimicrobium	0.012	0.014	0.013	0.014	0.142										Athalassotoga	A10	A5	0.967428	0.967428	ns
Methanothrix	0.012	0.012	0.011	0.011	0.147										Athalassotoga	A10	C	0.130827	0.707791	ns
Ehrlichia	0.012	0.01	0.016	0.018	0.151										Athalassotoga	A2	A5	0.487574	0.967428	ns
Auraticoccus	0.012	0.014	0.011	0.012	0.164										Athalassotoga	A2	C	0.437843	0.967428	ns
Haloplanus	0.012	0.011	0.011	0.009	0.194										Athalassotoga	A5	C	0.141558	0.707791	ns
Thermomicrobium	0.012	0.012	0.01	0.011	0.196										Atlantibacter	A10	A2	0.775004	0.934911	ns
Kordia	0.012	0.012	0.014	0.013	0.202										Atlantibacter	A10	A5	0.327082	0.934911	ns
Crenobacter	0.012	0.012	0.011	0.01	0.232										Atlantibacter	A10	C	0.713244	0.934911	ns
Sinomonas	0.012	0.012	0.01	0.01	0.251										Atlantibacter	A2	A5	0.205569	0.934911	ns
Sterolibacterium	0.012	0.012	0.012	0.01	0.254										Atlantibacter	A2	C	0.934911	0.934911	ns
Novibacillus	0.012	0.012	0.011	0.013	0.256										Atlantibacter	A5	C	0.177815	0.934911	ns
Sulfuricella	0.012	0.011	0.011	0.01	0.27										Aurantimicrobium	A10	A2	0.220571	0.870255	ns
Beutenbergia	0.012	0.013	0.011	0.012	0.292										Aurantimicrobium	A10	A5	0.713244	0.870255	ns
Lentibacillus	0.012	0.011	0.012	0.012	0.38										Aurantimicrobium	A10	C	0.595531	0.870255	ns
Rubinisphaera	0.012	0.012	0.011	0.01	0.388										Aurantimicrobium	A2	A5	0.391164	0.870255	ns
Arsenicicoccus	0.012	0.012	0.01	0.011	0.416										Aurantimicrobium	A2	C	0.487574	0.870255	ns
Candidatus_Halobonum	0.012	0.013	0.012	0.013	0.429										Aurantimicrobium	A5	C	0.870255	0.870255	ns
Marinovum	0.012	0.011	0.011	0.012	0.45										Auraticoccus	A10	A2	0.111269	0.445077	ns
Geodermatophilus	0.012	0.011	0.01	0.011	0.5										Auraticoccus	A10	A5	0.624131	0.902502	ns
Pyruvatibacter	0.012	0.011	0.011	0.011	0.541										Auraticoccus	A10	C	0.902502	0.902502	ns
Defluviimonas	0.012	0.012	0.011	0.012	0.59										Auraticoccus	A2	A5	0.0372951	0.223771	ns
Salinivibrio	0.012	0.012	0.012	0.011	0.625										Auraticoccus	A2	C	0.0863424	0.431712	ns
Lacinutrix	0.012	0.012	0.015	0.017	0.641										Auraticoccus	A5	C	0.713244	0.902502	ns
Actinotignum	0.012	0.012	0.011	0.012	0.644										Aureimonas	A10	A2	0.0723859	0.395571	ns
Aurantimicrobium	0.012	0.013	0.012	0.012	0.664										Aureimonas	A10	A5	0.967428	0.967428	ns
Hylemonella	0.012	0.011	0.01	0.01	0.667										Aureimonas	A10	C	0.205569	0.661713	ns
Vitreoscilla	0.012	0.012	0.013	0.012	0.698										Aureimonas	A2	A5	0.0791141	0.395571	ns
Photorhabdus	0.012	0.011	0.012	0.012	0.701										Aureimonas	A2	C	0.595531	0.967428	ns
Advenella	0.012	0.011	0.011	0.011	0.71										Aureimonas	A5	C	0.220571	0.661713	ns
Fictibacillus	0.012	0.011	0.012	0.012	0.838										Aureitalea	A10	A2	0.437843	0.624131	ns
Pseudolysobacter	0.012	0.012	0.012	0.012	0.947										Aureitalea	A10	A5	0.0411828	0.247097	ns
Salicibibacter	0.012	0.012	0.011	0.012	0.951										Aureitalea	A10	C	0.205569	0.624131	ns
Chthonomonas	0.012	0.012	0.012	0.012	0.985										Aureitalea	A2	A5	0.205569	0.624131	ns
Arenimonas	0.011	0.012	0.01	0.008	0.00776										Aureitalea	A2	C	0.624131	0.624131	ns
Thiobacillus	0.011	0.013	0.011	0.01	0.0265										Aureitalea	A5	C	0.437843	0.624131	ns
Gluconacetobacter	0.011	0.012	0.009	0.01	0.0286										Auricoccus	A10	A2	0.0337243	0.202346	ns
Aquicella	0.011	0.011	0.01	0.012	0.0347										Auricoccus	A10	A5	0.177815	0.711261	ns
Blastomonas	0.011	0.012	0.01	0.01	0.0354										Auricoccus	A10	C	0.111269	0.556346	ns
Sporolactobacillus	0.011	0.01	0.011	0.013	0.0356										Auricoccus	A2	A5	0.437843	0.806455	ns
Alloactinosynnema	0.011	0.013	0.01	0.012	0.036										Auricoccus	A2	C	0.595531	0.806455	ns
Methanocaldococcus	0.011	0.008	0.012	0.017	0.0447										Auricoccus	A5	C	0.806455	0.806455	ns
Haloactinobacterium	0.011	0.012	0.01	0.011	0.05										Auritidibacter	A10	A2	0.0661336	0.396802	ns
Muriicola	0.011	0.012	0.012	0.011	0.0545										Auritidibacter	A10	A5	0.191322	0.713244	ns
Chelativorans	0.011	0.012	0.01	0.01	0.0724										Auritidibacter	A10	C	0.347641	0.713244	ns
Halotalea	0.011	0.012	0.009	0.01	0.0896										Auritidibacter	A2	A5	0.595531	0.713244	ns
Ruania	0.011	0.013	0.01	0.011	0.112										Auritidibacter	A2	C	0.369003	0.713244	ns
Hydrogenovibrio	0.011	0.012	0.012	0.011	0.117										Auritidibacter	A5	C	0.713244	0.713244	ns
Herbiconiux	0.011	0.013	0.008	0.009	0.156										Austwickia	A10	A2	0.205569	0.967428	ns
Riemerella	0.011	0.01	0.013	0.012	0.167										Austwickia	A10	A5	0.653308	0.967428	ns
Desulfobacca	0.011	0.012	0.01	0.01	0.172										Austwickia	A10	C	0.220571	0.967428	ns
Candidatus_Methylopumilus	0.011	0.011	0.014	0.013	0.177										Austwickia	A2	A5	0.414115	0.967428	ns
Halobacterium	0.011	0.012	0.009	0.01	0.179										Austwickia	A2	C	0.967428	0.967428	ns
Prauserella	0.011	0.012	0.01	0.01	0.182										Austwickia	A5	C	0.437843	0.967428	ns
Acidimicrobium	0.011	0.012	0.01	0.01	0.21										Azoarcus	A10	A5	0.967428	0.967428	ns
Arenibacter	0.011	0.009	0.011	0.01	0.221										Azoarcus	A10	C	0.130827	0.392482	ns
Rivularia	0.011	0.01	0.011	0.013	0.226										Azoarcus	A2	C	0.27024	0.54048	ns
Parvibaculum	0.011	0.012	0.011	0.01	0.227										Azoarcus	A5	C	0.120739	0.392482	ns
Sulfurihydrogenibium	0.011	0.011	0.012	0.013	0.231										Azorhizobium	A10	A2	0.0661336	0.330668	ns
Glycocaulis	0.011	0.01	0.009	0.01	0.272										Azorhizobium	A10	A5	0.870255	0.870255	ns
Pseudanabaena	0.011	0.012	0.012	0.013	0.312										Azorhizobium	A10	C	0.152953	0.458858	ns
Glaciecola	0.011	0.011	0.012	0.011	0.335										Azorhizobium	A2	A5	0.0454084	0.27245	ns
Micavibrio	0.011	0.011	0.011	0.01	0.423										Azorhizobium	A2	C	0.683026	0.870255	ns
Polymorphum	0.011	0.011	0.01	0.011	0.425										Azorhizobium	A5	C	0.111269	0.445077	ns
Thermobifida	0.011	0.011	0.01	0.011	0.436										Azospira	A10	A2	0.288383	0.743918	ns
Kosmotoga	0.011	0.011	0.01	0.011	0.449										Azospira	A10	A5	0.327082	0.743918	ns
Shigella	0.011	0.012	0.011	0.014	0.449										Azospira	A10	C	0.462335	0.743918	ns
Teredinibacter	0.011	0.011	0.011	0.011	0.456										Azospira	A2	A5	0.0411828	0.247097	ns
Desulfomonile	0.011	0.01	0.011	0.01	0.461										Azospira	A2	C	0.743918	0.743918	ns
Austwickia	0.011	0.012	0.011	0.01	0.515										Azospira	A5	C	0.0863424	0.431712	ns
Candidatus_Bipolaricaulis	0.011	0.011	0.01	0.012	0.549										Azospirillum	A10	A2	0.120739	0.482954	ns
Actinopolyspora	0.011	0.011	0.01	0.01	0.563										Azospirillum	A10	A5	0.487574	0.540203	ns
Tabrizicola	0.011	0.011	0.01	0.011	0.605										Azospirillum	A10	C	0.347641	0.540203	ns
Salinicola	0.011	0.011	0.01	0.01	0.64										Azospirillum	A2	A5	0.0247134	0.14828	ns
Pseudothermotoga	0.011	0.012	0.012	0.012	0.653										Azospirillum	A2	C	0.540203	0.540203	ns
Xylella	0.011	0.012	0.011	0.011	0.658										Azospirillum	A5	C	0.102396	0.482954	ns
Cyanobacterium	0.011	0.01	0.012	0.011	0.665										Azotobacter	A10	A2	0.437843	0.967428	ns
Sandaracinobacter	0.011	0.012	0.011	0.011	0.667										Azotobacter	A10	A5	0.775004	0.967428	ns
Dinoroseobacter	0.011	0.011	0.01	0.01	0.754										Azotobacter	A10	C	0.414115	0.967428	ns
Rhodoluna	0.011	0.01	0.01	0.01	0.795										Azotobacter	A2	A5	0.288383	0.967428	ns
Sideroxydans	0.011	0.011	0.01	0.011	0.812										Azotobacter	A2	C	0.967428	0.967428	ns
Methyloversatilis	0.011	0.013	0.01	0.01	0.916										Azotobacter	A5	C	0.27024	0.967428	ns
Pseudogulbenkiania	0.011	0.011	0.011	0.011	0.947										Bacillus	A10	A2	0.0113514	0.0681086	ns
Simplicispira	0.011	0.011	0.01	0.011	0.951										Bacillus	A10	A5	0.165032	0.660127	ns
Euzebyella	0.01	0.01	0.013	0.009	0.00417										Bacillus	A10	C	0.0337243	0.168622	ns
Methylovirgula	0.01	0.011	0.01	0.009	0.00677										Bacillus	A2	A5	0.252896	0.683026	ns
Casimicrobium	0.01	0.012	0.01	0.009	0.00937										Bacillus	A2	C	0.683026	0.683026	ns
Mumia	0.01	0.011	0.01	0.009	0.0266										Bacillus	A5	C	0.462335	0.683026	ns
Chloroherpeton	0.01	0.009	0.008	0.007	0.0281										Bacterioplanes	A10	A2	0.775004	0.775004	ns
Liberibacter	0.01	0.009	0.011	0.011	0.0294										Bacterioplanes	A10	A5	0.0661336	0.396802	ns
Phyllobacterium	0.01	0.01	0.009	0.008	0.0325										Bacterioplanes	A10	C	0.141558	0.566232	ns
Glaciihabitans	0.01	0.01	0.008	0.008	0.0327										Bacterioplanes	A2	A5	0.120739	0.566232	ns
Tepidanaerobacter	0.01	0.009	0.009	0.011	0.0444										Bacterioplanes	A2	C	0.236343	0.709028	ns
Silicimonas	0.01	0.01	0.008	0.008	0.0488										Bacterioplanes	A5	C	0.713244	0.775004	ns
Roseitalea	0.01	0.011	0.009	0.009	0.0504										Bacteriovorax	A10	A2	0.369003	0.828229	ns
Actinotalea	0.01	0.011	0.01	0.009	0.0548										Bacteriovorax	A10	A5	0.369003	0.828229	ns
Brevirhabdus	0.01	0.01	0.009	0.008	0.0649										Bacteriovorax	A10	C	0.414115	0.828229	ns
Melioribacter	0.01	0.009	0.011	0.01	0.0669										Bacteriovorax	A2	A5	0.0723859	0.431712	ns
Geitlerinema	0.01	0.011	0.01	0.01	0.0961										Bacteriovorax	A2	C	0.934911	0.934911	ns
Costertonia	0.01	0.009	0.01	0.008	0.0969										Bacteriovorax	A5	C	0.0863424	0.431712	ns
Lawsonella	0.01	0.011	0.01	0.01	0.0983										Bacteroides	A10	A2	0.0723859	0.36193	ns
Thalassococcus	0.01	0.01	0.008	0.009	0.101										Bacteroides	A10	A5	0.010096	0.0605761	ns
Haloferax	0.01	0.011	0.01	0.009	0.102										Bacteroides	A10	C	0.177815	0.653308	ns
Streptobacillus	0.01	0.008	0.012	0.014	0.123										Bacteroides	A2	A5	0.437843	0.653308	ns
Planomicrobium	0.01	0.009	0.008	0.01	0.148										Bacteroides	A2	C	0.653308	0.653308	ns
Oxalobacter	0.01	0.01	0.011	0.01	0.19										Bacteroides	A5	C	0.220571	0.653308	ns
Haematobacter	0.01	0.01	0.009	0.009	0.194										Baekduia	A10	A2	0.252896	0.683026	ns
Epidermidibacterium	0.01	0.01	0.009	0.008	0.199										Baekduia	A10	A5	0.462335	0.683026	ns
Luteipulveratus	0.01	0.011	0.009	0.009	0.199										Baekduia	A10	C	0.683026	0.683026	ns
Pelagibaca	0.01	0.011	0.009	0.01	0.21										Baekduia	A2	A5	0.0603332	0.361999	ns
Frigoribacterium	0.01	0.01	0.009	0.01	0.224										Baekduia	A2	C	0.462335	0.683026	ns
Anoxybacter	0.01	0.01	0.011	0.013	0.227										Baekduia	A5	C	0.252896	0.683026	ns
Haloarcula	0.01	0.011	0.01	0.01	0.237										Barnesiella	A10	A2	0.152953	0.595531	ns
Protaetiibacter	0.01	0.011	0.009	0.009	0.247										Barnesiella	A10	A5	0.0499937	0.299962	ns
Citromicrobium	0.01	0.009	0.008	0.009	0.297										Barnesiella	A10	C	0.595531	0.595531	ns
Bernardetia	0.01	0.009	0.013	0.014	0.3										Barnesiella	A2	A5	0.595531	0.595531	ns
Candidatus_Syntrophocurvum	0.01	0.009	0.012	0.013	0.3										Barnesiella	A2	C	0.369003	0.595531	ns
Actinobaculum	0.01	0.011	0.01	0.01	0.36										Barnesiella	A5	C	0.152953	0.595531	ns
Steroidobacter	0.01	0.011	0.01	0.011	0.366										Bartonella	A10	A2	0.391164	0.870255	ns
Oceanispirochaeta	0.01	0.009	0.01	0.01	0.372										Bartonella	A10	A5	0.806455	0.870255	ns
Marmoricola	0.01	0.011	0.009	0.01	0.373										Bartonella	A10	C	0.487574	0.870255	ns
Antarctobacter	0.01	0.01	0.009	0.009	0.424										Bartonella	A2	A5	0.27024	0.870255	ns
Solibacillus	0.01	0.009	0.011	0.012	0.462										Bartonella	A2	C	0.870255	0.870255	ns
Leptospirillum	0.01	0.01	0.011	0.01	0.485										Bartonella	A5	C	0.347641	0.870255	ns
Kurthia	0.01	0.009	0.013	0.013	0.507										Basfia	A10	A2	0.177815	0.711261	ns
Nesterenkonia	0.01	0.011	0.009	0.009	0.509										Basfia	A10	A5	0.967428	0.967428	ns
Aliivibrio	0.01	0.008	0.011	0.011	0.528										Basfia	A10	C	0.414115	0.875686	ns
Gryllotalpicola	0.01	0.011	0.009	0.01	0.563										Basfia	A2	A5	0.165032	0.711261	ns
Blastococcus	0.01	0.01	0.009	0.009	0.59										Basfia	A2	C	0.03045	0.1827	ns
Tatumella	0.01	0.01	0.011	0.011	0.61										Basfia	A5	C	0.437843	0.875686	ns
Cohaesibacter	0.01	0.01	0.009	0.011	0.649										Bdellovibrio	A10	A2	0.347641	0.902502	ns
Congregibacter	0.01	0.009	0.01	0.01	0.727										Bdellovibrio	A10	A5	0.0723859	0.434316	ns
Tuwongella	0.01	0.009	0.009	0.009	0.756										Bdellovibrio	A10	C	0.0940948	0.470474	ns
Candidatus_Methylospira	0.01	0.011	0.01	0.01	0.806										Bdellovibrio	A2	A5	0.391164	0.902502	ns
Salinimonas	0.01	0.01	0.011	0.01	0.853										Bdellovibrio	A2	C	0.462335	0.902502	ns
Halomicronema	0.01	0.01	0.011	0.01	0.922										Bdellovibrio	A5	C	0.902502	0.902502	ns
Syntrophomonas	0.01	0.011	0.01	0.011	0.933										Beggiatoa	A10	A2	0.220571	0.945371	ns
Endozoicomonas	0.01	0.01	0.01	0.01	0.974										Beggiatoa	A10	A5	0.967428	0.967428	ns
Frateuria	0.01	0.01	0.01	0.01	0.982										Beggiatoa	A10	C	0.902502	0.967428	ns
Lacimicrobium	0.009	0.008	0.008	0.007	0.0132										Beggiatoa	A2	A5	0.236343	0.945371	ns
Marisediminicola	0.009	0.01	0.009	0.009	0.0189										Beggiatoa	A2	C	0.177815	0.945371	ns
Acidothermus	0.009	0.009	0.006	0.008	0.0239										Beggiatoa	A5	C	0.870255	0.967428	ns
Haloterrigena	0.009	0.008	0.008	0.008	0.0337										Beijerinckia	A10	A2	0.0337243	0.202346	ns
Methylobacillus	0.009	0.009	0.009	0.009	0.0406										Beijerinckia	A10	A5	0.902502	0.902502	ns
Chryseoglobus	0.009	0.008	0.006	0.007	0.0424										Beijerinckia	A10	C	0.0661336	0.259027	ns
Sebaldella	0.009	0.007	0.01	0.012	0.0561										Beijerinckia	A2	A5	0.0454084	0.227042	ns
Chitinolyticbacter	0.009	0.01	0.009	0.009	0.0917										Beijerinckia	A2	C	0.775004	0.902502	ns
Kingella	0.009	0.01	0.01	0.009	0.0944										Beijerinckia	A5	C	0.0863424	0.259027	ns
Swingsia	0.009	0.009	0.009	0.008	0.151										Belliella	A10	A2	0.567544	0.870255	ns
Elusimicrobium	0.009	0.008	0.009	0.007	0.16										Belliella	A10	A5	0.347641	0.870255	ns
Arcticibacterium	0.009	0.008	0.01	0.009	0.167										Belliella	A10	C	0.437843	0.870255	ns
Oxynema	0.009	0.009	0.009	0.01	0.173										Belliella	A2	A5	0.130827	0.784964	ns
Ezakiella	0.009	0.009	0.009	0.011	0.193										Belliella	A2	C	0.177815	0.870255	ns
Aquaspirillum	0.009	0.008	0.008	0.007	0.199										Belliella	A5	C	0.870255	0.870255	ns
Panacibacter	0.009	0.008	0.009	0.008	0.211										Bergeyella	A10	A2	0.130827	0.52331	ns
Aureitalea	0.009	0.009	0.01	0.008	0.221										Bergeyella	A10	A5	0.391164	0.713244	ns
Pseudovibrio	0.009	0.01	0.01	0.009	0.223										Bergeyella	A10	C	0.252896	0.713244	ns
Sinimarinibacterium	0.009	0.009	0.008	0.008	0.223										Bergeyella	A2	A5	0.0178674	0.107204	ns
Gynuella	0.009	0.01	0.009	0.01	0.228										Bergeyella	A2	C	0.713244	0.713244	ns
Kluyvera	0.009	0.01	0.009	0.01	0.229										Bergeyella	A5	C	0.0454084	0.227042	ns
Candidatus_Blochmannia	0.009	0.008	0.011	0.014	0.231										Bernardetia	A10	A2	0.0863424	0.518054	ns
Litoreibacter	0.009	0.011	0.009	0.008	0.236										Bernardetia	A10	A5	0.775004	0.775004	ns
Monaibacterium	0.009	0.01	0.009	0.009	0.24										Bernardetia	A10	C	0.27024	0.775004	ns
Acidiferrobacter	0.009	0.01	0.008	0.008	0.252										Bernardetia	A2	A5	0.152953	0.764763	ns
Zymomonas	0.009	0.008	0.009	0.009	0.278										Bernardetia	A2	C	0.540203	0.775004	ns
Maricaulis	0.009	0.009	0.008	0.007	0.308										Bernardetia	A5	C	0.414115	0.775004	ns
Thermoactinomyces	0.009	0.009	0.009	0.01	0.312										Beutenbergia	A10	A2	0.307329	0.838222	ns
Candidatus_Symbiobacter	0.009	0.009	0.008	0.008	0.315										Beutenbergia	A10	A5	0.487574	0.838222	ns
Kerstersia	0.009	0.009	0.009	0.008	0.329										Beutenbergia	A10	C	0.414115	0.838222	ns
Fuerstia	0.009	0.01	0.01	0.01	0.336										Beutenbergia	A2	A5	0.0863424	0.518054	ns
Hafnia	0.009	0.01	0.01	0.009	0.355										Beutenbergia	A2	C	0.838222	0.838222	ns
Halorhabdus	0.009	0.01	0.008	0.009	0.357										Beutenbergia	A5	C	0.130827	0.654137	ns
Longibaculum	0.009	0.008	0.01	0.012	0.359										Bibersteinia	A10	A2	0.934911	0.934911	ns
Confluentimicrobium	0.009	0.008	0.007	0.008	0.374										Bibersteinia	A10	A5	0.462335	0.934911	ns
Dermatophilus	0.009	0.008	0.008	0.007	0.382										Bibersteinia	A10	C	0.0499937	0.299962	ns
Neoasaia	0.009	0.01	0.009	0.008	0.405										Bibersteinia	A2	A5	0.513538	0.934911	ns
Hydrocarboniclastica	0.009	0.01	0.009	0.01	0.42										Bibersteinia	A2	C	0.0603332	0.301666	ns
Candidatus_Reidiella	0.009	0.009	0.008	0.008	0.436										Bibersteinia	A5	C	0.220571	0.882284	ns
Oerskovia	0.009	0.01	0.009	0.009	0.44										Bifidobacterium	A10	A2	0.220571	0.595531	ns
Magnetococcus	0.009	0.009	0.009	0.009	0.461										Bifidobacterium	A10	A5	0.540203	0.595531	ns
Mariniblastus	0.009	0.01	0.01	0.009	0.476										Bifidobacterium	A10	C	0.595531	0.595531	ns
Calditerrivibrio	0.009	0.009	0.01	0.009	0.492										Bifidobacterium	A2	A5	0.0661336	0.396802	ns
Oligotropha	0.009	0.009	0.008	0.008	0.497										Bifidobacterium	A2	C	0.487574	0.595531	ns
Pseudactinotalea	0.009	0.009	0.008	0.009	0.498										Bifidobacterium	A5	C	0.252896	0.595531	ns
Allofrancisella	0.009	0.007	0.009	0.01	0.505										Biomaibacter	A10	A2	0.288383	1	ns
Georhizobium	0.009	0.009	0.009	0.009	0.507										Biomaibacter	A10	A5	0.236343	1	ns
Epibacterium	0.009	0.008	0.008	0.009	0.512										Biomaibacter	A10	C	0.236343	1	ns
Luteimicrobium	0.009	0.01	0.009	0.008	0.528										Biomaibacter	A2	A5	0.902502	1	ns
Simiduia	0.009	0.008	0.008	0.008	0.588										Biomaibacter	A2	C	0.902502	1	ns
Tardibacter	0.009	0.009	0.008	0.008	0.622										Biomaibacter	A5	C	1	1	ns
Lichenihabitans	0.009	0.01	0.008	0.01	0.631										Bisgaardia	A10	A2	0.0863424	0.518054	ns
Pelagibacterium	0.009	0.01	0.009	0.009	0.718										Bisgaardia	A10	A5	0.414115	0.806455	ns
Variibacter	0.009	0.009	0.009	0.009	0.729										Bisgaardia	A10	C	0.288383	0.806455	ns
Mobiluncus	0.009	0.008	0.008	0.009	0.748										Bisgaardia	A2	A5	0.369003	0.806455	ns
Gardnerella	0.009	0.009	0.01	0.009	0.767										Bisgaardia	A2	C	0.513538	0.806455	ns
Pseudorhodoplanes	0.009	0.008	0.009	0.009	0.825										Bisgaardia	A5	C	0.806455	0.806455	ns
Pseudohongiella	0.009	0.009	0.008	0.009	0.854										Blastochloris	A10	A2	0.0661336	0.330668	ns
Pseudopedobacter	0.009	0.009	0.009	0.008	0.856										Blastochloris	A10	A5	0.902502	0.902502	ns
Rhizorhabdus	0.009	0.01	0.009	0.009	0.862										Blastochloris	A10	C	0.165032	0.495095	ns
Marivirga	0.009	0.01	0.011	0.01	0.879										Blastochloris	A2	A5	0.0499937	0.299962	ns
Zunongwangia	0.009	0.008	0.008	0.01	0.883										Blastochloris	A2	C	0.653308	0.902502	ns
Phoenicibacter	0.009	0.009	0.009	0.009	0.928										Blastochloris	A5	C	0.130827	0.495095	ns
Roseivirga	0.009	0.01	0.01	0.01	0.943										Blastococcus	A10	A2	0.307329	0.806455	ns
Halobacteroides	0.008	0.007	0.009	0.011	0.003										Blastococcus	A10	A5	0.806455	0.806455	ns
Saccharospirillum	0.008	0.009	0.007	0.007	0.0281										Blastococcus	A10	C	0.595531	0.806455	ns
Paenisporosarcina	0.008	0.007	0.01	0.011	0.0406										Blastococcus	A2	A5	0.205569	0.806455	ns
Halocella	0.008	0.008	0.008	0.011	0.0501										Blastococcus	A2	C	0.624131	0.806455	ns
Natranaerobius	0.008	0.008	0.008	0.009	0.0634										Blastococcus	A5	C	0.437843	0.806455	ns
Lutibacter	0.008	0.008	0.01	0.011	0.0649										Blastomonas	A10	A2	0.0142847	0.0714237	ns
Granulosicoccus	0.008	0.008	0.007	0.007	0.0655										Blastomonas	A10	A5	0.902502	0.902502	ns
Methanothermobacter	0.008	0.008	0.009	0.011	0.0768										Blastomonas	A10	C	0.653308	0.902502	ns
Bythopirellula	0.008	0.01	0.009	0.009	0.081										Blastomonas	A2	A5	0.010096	0.0605761	ns
Jatrophihabitans	0.008	0.008	0.007	0.008	0.0925										Blastomonas	A2	C	0.0454084	0.181634	ns
Chromohalobacter	0.008	0.009	0.008	0.008	0.0989										Blastomonas	A5	C	0.567544	0.902502	ns
Novosphingopyxis	0.008	0.009	0.008	0.007	0.105										Blattabacterium	A10	A2	0.054961	0.329766	ns
Halosimplex	0.008	0.01	0.007	0.008	0.106										Blattabacterium	A10	A5	0.462335	0.743918	ns
Thioclava	0.008	0.009	0.008	0.008	0.107										Blattabacterium	A10	C	0.111269	0.556346	ns
Mycetocola	0.008	0.01	0.007	0.007	0.111										Blattabacterium	A2	A5	0.236343	0.743918	ns
Maribius	0.008	0.008	0.007	0.008	0.136										Blattabacterium	A2	C	0.743918	0.743918	ns
Candidatus_Phaeomarinobacter	0.008	0.009	0.008	0.007	0.138										Blattabacterium	A5	C	0.391164	0.743918	ns
Halarcobacter	0.008	0.007	0.011	0.012	0.145										Blautia	A10	A2	0.0863424	0.431712	ns
Glaesserella	0.008	0.007	0.009	0.008	0.158										Blautia	A10	A5	0.0222141	0.133284	ns
Stanieria	0.008	0.007	0.01	0.011	0.158										Blautia	A10	C	0.288383	0.567544	ns
Rheinheimera	0.008	0.007	0.008	0.006	0.168										Blautia	A2	A5	0.567544	0.567544	ns
Methylovorus	0.008	0.008	0.008	0.007	0.169										Blautia	A2	C	0.513538	0.567544	ns
Ureaplasma	0.008	0.006	0.01	0.011	0.176										Blautia	A5	C	0.220571	0.567544	ns
Bibersteinia	0.008	0.003	0.003	0.003	0.178										Bordetella	A10	A2	0.288383	0.713244	ns
Tolumonas	0.008	0.008	0.008	0.007	0.193										Bordetella	A10	A5	0.653308	0.713244	ns
Salaquimonas	0.008	0.009	0.007	0.009	0.209										Bordetella	A10	C	0.487574	0.713244	ns
Sphingosinithalassobacter	0.008	0.009	0.008	0.009	0.233										Bordetella	A2	A5	0.130827	0.713244	ns
Moritella	0.008	0.008	0.01	0.008	0.292										Bordetella	A2	C	0.713244	0.713244	ns
Pauljensenia	0.008	0.01	0.009	0.009	0.321										Bordetella	A5	C	0.252896	0.713244	ns
Qipengyuania	0.008	0.009	0.007	0.007	0.321										Borrelia	A10	A2	0.054961	0.329766	ns
Lactiplantibacillus	0.008	0.007	0.009	0.009	0.322										Borrelia	A10	A5	0.437843	0.713244	ns
Candidatus_Saccharimonas	0.008	0.008	0.009	0.01	0.328										Borrelia	A10	C	0.120739	0.603693	ns
Woeseia	0.008	0.008	0.008	0.007	0.353										Borrelia	A2	A5	0.252896	0.713244	ns
Buttiauxella	0.008	0.007	0.008	0.008	0.355										Borrelia	A2	C	0.713244	0.713244	ns
Fluviicola	0.008	0.008	0.009	0.008	0.397										Borrelia	A5	C	0.437843	0.713244	ns
Ignavibacterium	0.008	0.007	0.009	0.009	0.42										Borreliella	A10	A2	0.0603332	0.361999	ns
Parageobacillus	0.008	0.008	0.008	0.009	0.423										Borreliella	A10	A5	0.540203	0.775004	ns
Plesiomonas	0.008	0.007	0.007	0.007	0.445										Borreliella	A10	C	0.111269	0.556346	ns
Sulfuriflexus	0.008	0.007	0.008	0.008	0.453										Borreliella	A2	A5	0.205569	0.775004	ns
Acetohalobium	0.008	0.007	0.008	0.008	0.456										Borreliella	A2	C	0.775004	0.775004	ns
Methanofollis	0.008	0.008	0.007	0.007	0.478										Borreliella	A5	C	0.327082	0.775004	ns
Caldanaerobacter	0.008	0.007	0.008	0.008	0.503										Bosea	A10	A2	0.120739	0.603693	ns
Atlantibacter	0.008	0.008	0.007	0.008	0.512										Bosea	A10	A5	0.487574	0.775004	ns
Parasaccharibacter	0.008	0.008	0.007	0.007	0.541										Bosea	A10	C	0.775004	0.775004	ns
Thalassotalea	0.008	0.007	0.008	0.008	0.549										Bosea	A2	A5	0.0247134	0.14828	ns
Candidatus_Amoebophilus	0.008	0.008	0.009	0.008	0.585										Bosea	A2	C	0.205569	0.775004	ns
Mariniflexile	0.008	0.009	0.01	0.011	0.596										Bosea	A5	C	0.327082	0.775004	ns
Devriesea	0.008	0.007	0.007	0.008	0.599										Boseongicola	A10	A2	0.713244	0.713244	ns
Methylophaga	0.008	0.007	0.008	0.008	0.613										Boseongicola	A10	A5	0.437843	0.713244	ns
Dolichospermum	0.008	0.008	0.008	0.008	0.622										Boseongicola	A10	C	0.513538	0.713244	ns
Methanoregula	0.008	0.008	0.007	0.007	0.637										Boseongicola	A2	A5	0.683026	0.713244	ns
Gibbsiella	0.008	0.008	0.008	0.009	0.661										Boseongicola	A2	C	0.307329	0.713244	ns
Synechocystis	0.008	0.008	0.009	0.008	0.724										Boseongicola	A5	C	0.152953	0.713244	ns
Caballeronia	0.008	0.008	0.008	0.008	0.8										Brachybacterium	A10	A2	0.111269	0.445077	ns
Pseudorhodobacter	0.008	0.007	0.007	0.007	0.806										Brachybacterium	A10	A5	0.347641	0.513538	ns
Jeotgalicoccus	0.008	0.007	0.008	0.008	0.876										Brachybacterium	A10	C	0.513538	0.513538	ns
Maritalea	0.008	0.009	0.009	0.009	0.913										Brachybacterium	A2	A5	0.0113514	0.0681086	ns
Terricaulis	0.008	0.007	0.008	0.008	0.93										Brachybacterium	A2	C	0.347641	0.513538	ns
Methylovulum	0.008	0.007	0.008	0.007	0.952										Brachybacterium	A5	C	0.111269	0.445077	ns
Pragia	0.008	0.007	0.008	0.008	0.97										Brachyspira	A10	A2	0.0499937	0.299962	ns
Herminiimonas	0.007	0.007	0.007	0.008	0.0035										Brachyspira	A10	A5	0.437843	0.653308	ns
Paraoerskovia	0.007	0.009	0.007	0.007	0.0142										Brachyspira	A10	C	0.130827	0.653308	ns
Zymobacter	0.007	0.006	0.007	0.006	0.0205										Brachyspira	A2	A5	0.236343	0.653308	ns
Lysinimonas	0.007	0.008	0.006	0.006	0.0244										Brachyspira	A2	C	0.653308	0.653308	ns
Aeribacillus	0.007	0.005	0.007	0.009	0.0339										Brachyspira	A5	C	0.462335	0.653308	ns
Tetrasphaera	0.007	0.009	0.007	0.007	0.0454										Bradymonas	A10	A2	0.487574	0.967428	ns
Oceanisphaera	0.007	0.006	0.006	0.006	0.0548										Bradymonas	A10	A5	0.838222	0.967428	ns
Suicoccus	0.007	0.006	0.007	0.009	0.0575										Bradymonas	A10	C	0.513538	0.967428	ns
Beijerinckia	0.007	0.008	0.006	0.006	0.0585										Bradymonas	A2	A5	0.369003	0.967428	ns
Gallionella	0.007	0.006	0.006	0.006	0.0691										Bradymonas	A2	C	0.967428	0.967428	ns
Laceyella	0.007	0.007	0.007	0.007	0.0822										Bradymonas	A5	C	0.391164	0.967428	ns
Amphibacillus	0.007	0.006	0.008	0.009	0.083										Bradyrhizobium	A10	A2	0.0372951	0.186475	ns
Sneathia	0.007	0.006	0.008	0.01	0.0882										Bradyrhizobium	A10	A5	0.870255	0.870255	ns
Thermodesulfobacterium	0.007	0.007	0.008	0.01	0.0944										Bradyrhizobium	A10	C	0.236343	0.709028	ns
Gallaecimonas	0.007	0.007	0.006	0.006	0.0966										Bradyrhizobium	A2	A5	0.0247134	0.14828	ns
Chitinibacter	0.007	0.006	0.007	0.006	0.11										Bradyrhizobium	A2	C	0.369003	0.738007	ns
Propionimicrobium	0.007	0.007	0.007	0.006	0.116										Bradyrhizobium	A5	C	0.177815	0.709028	ns
Denitrovibrio	0.007	0.007	0.007	0.009	0.121										Brasilonema	A10	A2	0.902502	0.902502	ns
Thermoleptolyngbya	0.007	0.007	0.006	0.007	0.133										Brasilonema	A10	A5	0.307329	0.902502	ns
Rippkaea	0.007	0.006	0.007	0.008	0.138										Brasilonema	A10	C	0.165032	0.825159	ns
Methylacidiphilum	0.007	0.008	0.008	0.007	0.148										Brasilonema	A2	A5	0.252896	0.902502	ns
Thermodesulfobium	0.007	0.006	0.008	0.009	0.15										Brasilonema	A2	C	0.130827	0.784964	ns
Hydrogenophilus	0.007	0.007	0.007	0.006	0.171										Brasilonema	A5	C	0.713244	0.902502	ns
Psychrobacillus	0.007	0.006	0.008	0.01	0.171										Bremerella	A10	A2	0.130827	0.513538	ns
Sediminicola	0.007	0.007	0.008	0.007	0.173										Bremerella	A10	A5	0.487574	0.513538	ns
Auricoccus	0.007	0.006	0.007	0.008	0.179										Bremerella	A10	C	0.513538	0.513538	ns
Ilyobacter	0.007	0.005	0.008	0.009	0.18										Bremerella	A2	A5	0.0274527	0.164716	ns
Pleurocapsa	0.007	0.006	0.007	0.006	0.197										Bremerella	A2	C	0.391164	0.513538	ns
Ferriphaselus	0.007	0.007	0.006	0.006	0.199										Bremerella	A5	C	0.177815	0.513538	ns
Brochothrix	0.007	0.005	0.007	0.008	0.201										Brenneria	A10	A2	0.0142847	0.0714237	ns
Jeotgalibacillus	0.007	0.007	0.007	0.007	0.208										Brenneria	A10	A5	0.683026	0.683026	ns
Olleya	0.007	0.006	0.009	0.009	0.212										Brenneria	A10	C	0.288383	0.576765	ns
Segniliparus	0.007	0.007	0.006	0.007	0.215										Brenneria	A2	C	0.165032	0.495095	ns
Pradoshia	0.007	0.006	0.008	0.009	0.229										Brenneria	A5	C	0.141558	0.495095	ns
Filomicrobium	0.007	0.007	0.008	0.007	0.233										Breoghania	A10	A2	0.191322	0.595531	ns
Flavivirga	0.007	0.006	0.008	0.006	0.263										Breoghania	A10	A5	0.391164	0.595531	ns
Thermanaeromonas	0.007	0.006	0.006	0.006	0.266										Breoghania	A10	C	0.595531	0.595531	ns
Paraliobacillus	0.007	0.006	0.007	0.008	0.268										Breoghania	A2	A5	0.03045	0.1827	ns
Salimicrobium	0.007	0.007	0.007	0.008	0.272										Breoghania	A2	C	0.437843	0.595531	ns
Izhakiella	0.007	0.007	0.007	0.007	0.29										Breoghania	A5	C	0.165032	0.595531	ns
Melissococcus	0.007	0.005	0.007	0.009	0.309										Brevefilum	A10	A2	0.870255	0.934911	ns
Saliniradius	0.007	0.007	0.006	0.006	0.315										Brevefilum	A10	A5	0.437843	0.934911	ns
Desulfocapsa	0.007	0.006	0.008	0.007	0.337										Brevefilum	A10	C	0.487574	0.934911	ns
Reinekea	0.007	0.007	0.007	0.006	0.357										Brevefilum	A2	A5	0.540203	0.934911	ns
Tateyamaria	0.007	0.008	0.007	0.007	0.365										Brevefilum	A2	C	0.595531	0.934911	ns
Jannaschia	0.007	0.008	0.006	0.007	0.397										Brevefilum	A5	C	0.934911	0.934911	ns
Weeksella	0.007	0.006	0.007	0.006	0.403										Brevibacillus	A10	A2	0.540203	0.870255	ns
Arsenophonus	0.007	0.007	0.009	0.009	0.41										Brevibacillus	A10	A5	0.307329	0.870255	ns
Flexistipes	0.007	0.007	0.007	0.008	0.431										Brevibacillus	A10	C	0.870255	0.870255	ns
Heliorestis	0.007	0.007	0.007	0.008	0.454										Brevibacillus	A2	A5	0.683026	0.870255	ns
Anaplasma	0.007	0.007	0.007	0.007	0.463										Brevibacillus	A2	C	0.653308	0.870255	ns
Ketobacter	0.007	0.008	0.008	0.008	0.49										Brevibacillus	A5	C	0.391164	0.870255	ns
Boseongicola	0.007	0.006	0.006	0.006	0.53										Brevibacterium	A10	A2	0.437843	0.775004	ns
Psychroflexus	0.007	0.007	0.008	0.006	0.554										Brevibacterium	A10	A5	0.775004	0.775004	ns
Altibacter	0.007	0.006	0.008	0.007	0.565										Brevibacterium	A10	C	0.191322	0.775004	ns
Amniculibacterium	0.007	0.008	0.008	0.007	0.64										Brevibacterium	A2	A5	0.288383	0.775004	ns
Thermodesulfovibrio	0.007	0.007	0.006	0.007	0.655										Brevibacterium	A2	C	0.595531	0.775004	ns
Kozakia	0.007	0.008	0.008	0.006	0.674										Brevibacterium	A5	C	0.111269	0.667615	ns
Permianibacter	0.007	0.007	0.007	0.006	0.698										Brevirhabdus	A10	A2	0.0337243	0.202346	ns
Lonsdalea	0.007	0.007	0.008	0.007	0.796										Brevirhabdus	A10	A5	0.934911	0.934911	ns
Grimontia	0.007	0.007	0.007	0.007	0.841										Brevirhabdus	A10	C	0.0863424	0.307187	ns
Halothermothrix	0.007	0.006	0.007	0.008	0.905										Brevirhabdus	A2	A5	0.0411828	0.205914	ns
Thalassobius	0.006	0.007	0.005	0.006	0.0237										Brevirhabdus	A2	C	0.683026	0.934911	ns
Pseudohalocynthiibacter	0.006	0.005	0.005	0.005	0.0313										Brevirhabdus	A5	C	0.102396	0.307187	ns
Mycetohabitans	0.006	0.006	0.005	0.005	0.0369										Brevundimonas	A10	A2	0.252896	0.870255	ns
Terribacillus	0.006	0.006	0.007	0.007	0.0538										Brevundimonas	A10	A5	0.870255	0.870255	ns
Ureibacillus	0.006	0.005	0.008	0.008	0.0632										Brevundimonas	A10	C	0.513538	0.870255	ns
Nitrosopumilus	0.006	0.006	0.008	0.01	0.0822										Brevundimonas	A2	A5	0.327082	0.870255	ns
Asaia	0.006	0.005	0.005	0.004	0.0885										Brevundimonas	A2	C	0.624131	0.870255	ns
Candidatus_Hoaglandella	0.006	0.006	0.007	0.005	0.1										Brevundimonas	A5	C	0.624131	0.870255	ns
Terasakiella	0.006	0.006	0.007	0.006	0.102										Brochothrix	A10	A2	0.0372951	0.223771	ns
Leeuwenhoekiella	0.006	0.006	0.007	0.006	0.106										Brochothrix	A10	A5	0.567544	0.713244	ns
Deferribacter	0.006	0.005	0.007	0.008	0.113										Brochothrix	A10	C	0.347641	0.713244	ns
Leminorella	0.006	0.006	0.006	0.005	0.113										Brochothrix	A2	A5	0.130827	0.654137	ns
Thermovibrio	0.006	0.008	0.007	0.006	0.113										Brochothrix	A2	C	0.252896	0.713244	ns
Candidatus_Protochlamydia	0.006	0.005	0.006	0.007	0.143										Brochothrix	A5	C	0.713244	0.713244	ns
Acidianus	0.006	0.005	0.007	0.01	0.171										Brucella	A10	A2	0.120739	0.603693	ns
Gracilibacillus	0.006	0.007	0.008	0.009	0.171										Brucella	A10	A5	0.934911	0.934911	ns
Caminibacter	0.006	0.005	0.008	0.01	0.173										Brucella	A10	C	0.252896	0.758688	ns
Basfia	0.006	0.004	0.005	0.005	0.183										Brucella	A2	A5	0.102396	0.603693	ns
Haematospirillum	0.006	0.007	0.006	0.006	0.19										Brucella	A2	C	0.683026	0.934911	ns
Tamlana	0.006	0.007	0.008	0.008	0.201										Brucella	A5	C	0.220571	0.758688	ns
Methylotenera	0.006	0.006	0.006	0.006	0.232										Buchnera	A10	A2	0.03045	0.1827	ns
Candidatus_Thioglobus	0.006	0.007	0.008	0.008	0.24										Buchnera	A10	A5	0.347641	0.595531	ns
Coxiella	0.006	0.005	0.006	0.007	0.248										Buchnera	A10	C	0.102396	0.511979	ns
Hoyosella	0.006	0.005	0.005	0.005	0.263										Buchnera	A2	A5	0.220571	0.595531	ns
Aliiarcobacter	0.006	0.005	0.007	0.009	0.271										Buchnera	A2	C	0.595531	0.595531	ns
Changchengzhania	0.006	0.005	0.007	0.006	0.277										Buchnera	A5	C	0.487574	0.595531	ns
Shimwellia	0.006	0.006	0.005	0.005	0.288										Burkholderia	A10	A2	0.0603332	0.301666	ns
Trichodesmium	0.006	0.005	0.007	0.008	0.296										Burkholderia	A10	A5	0.838222	0.838222	ns
Desulfotalea	0.006	0.006	0.007	0.006	0.305										Burkholderia	A10	C	0.205569	0.616706	ns
Parvularcula	0.006	0.005	0.005	0.005	0.305										Burkholderia	A2	A5	0.0372951	0.223771	ns
Conchiformibius	0.006	0.006	0.006	0.005	0.307										Burkholderia	A2	C	0.540203	0.838222	ns
Dolosigranulum	0.006	0.006	0.006	0.008	0.312										Burkholderia	A5	C	0.141558	0.566232	ns
Crinalium	0.006	0.006	0.007	0.008	0.333										Buttiauxella	A10	A2	0.391164	0.775004	ns
Flagellimonas	0.006	0.006	0.006	0.006	0.355										Buttiauxella	A10	A5	0.595531	0.775004	ns
Athalassotoga	0.006	0.006	0.006	0.005	0.386										Buttiauxella	A10	C	0.414115	0.775004	ns
Urechidicola	0.006	0.005	0.007	0.007	0.425										Buttiauxella	A2	A5	0.165032	0.775004	ns
Sulfolobus	0.006	0.005	0.007	0.009	0.447										Buttiauxella	A2	C	0.0940948	0.564569	ns
Thiomicrospira	0.006	0.006	0.007	0.006	0.478										Buttiauxella	A5	C	0.775004	0.775004	ns
Microcella	0.006	0.007	0.006	0.004	0.493										Butyricimonas	A10	A2	0.0199375	0.119625	ns
Neomicrococcus	0.006	0.007	0.006	0.006	0.502										Butyricimonas	A10	A5	0.0499937	0.249968	ns
Abiotrophia	0.006	0.006	0.006	0.007	0.534										Butyricimonas	A10	C	0.0791141	0.316457	ns
Wenyingzhuangia	0.006	0.005	0.006	0.006	0.586										Butyricimonas	A2	A5	0.713244	0.838222	ns
Methanococcoides	0.006	0.007	0.006	0.006	0.618										Butyricimonas	A2	C	0.567544	0.838222	ns
Rhodopirellula	0.006	0.006	0.007	0.006	0.825										Butyricimonas	A5	C	0.838222	0.838222	ns
Methanolacinia	0.006	0.006	0.008	0.006	0.883										Butyrivibrio	A10	A5	0.0199375	0.0996877	ns
Rouxiella	0.006	0.007	0.007	0.007	0.886										Butyrivibrio	A10	C	0.0603332	0.241333	ns
Candidatus_Aquiluna	0.006	0.007	0.006	0.006	0.955										Butyrivibrio	A2	A5	0.414115	0.653308	ns
Acaryochloris	0.006	0.006	0.006	0.006	0.985										Butyrivibrio	A2	C	0.205569	0.616706	ns
Pseudescherichia	0.006	0.006	0.006	0.006	0.985										Butyrivibrio	A5	C	0.653308	0.653308	ns
Litoricola	0.005	0.005	0.005	0.005	0.0071										Bythopirellula	A10	A2	0.120739	0.603693	ns
Microchaete	0.005	0.004	0.005	0.005	0.0171										Bythopirellula	A10	A5	0.775004	0.775004	ns
Catenovulum	0.005	0.006	0.006	0.004	0.0239										Bythopirellula	A10	C	0.307329	0.614658	ns
Oceanihabitans	0.005	0.005	0.006	0.005	0.0253										Bythopirellula	A2	A5	0.205569	0.614658	ns
Gilliamella	0.005	0.004	0.007	0.008	0.0308										Bythopirellula	A2	C	0.010096	0.0605761	ns
Halarchaeum	0.005	0.005	0.004	0.004	0.0435										Bythopirellula	A5	C	0.191322	0.614658	ns
Pseudoleptotrichia	0.005	0.005	0.007	0.007	0.0589										Caballeronia	A10	A2	0.540203	0.967428	ns
Rummeliibacillus	0.005	0.004	0.006	0.007	0.0755										Caballeronia	A10	A5	0.967428	0.967428	ns
Yoonia	0.005	0.007	0.005	0.005	0.0768										Caballeronia	A10	C	0.414115	0.967428	ns
Taylorella	0.005	0.004	0.006	0.005	0.0854										Caballeronia	A2	A5	0.567544	0.967428	ns
Microcoleus	0.005	0.005	0.005	0.004	0.0998										Caballeronia	A2	C	0.838222	0.967428	ns
Methanocorpusculum	0.005	0.006	0.006	0.006	0.104										Caballeronia	A5	C	0.437843	0.967428	ns
Methanohalophilus	0.005	0.005	0.005	0.005	0.133										Caldanaerobacter	A10	A2	0.191322	0.956609	ns
Candidatus_nanopelagicus	0.005	0.004	0.005	0.006	0.165										Caldanaerobacter	A10	A5	0.513538	1	ns
Marinilactibacillus	0.005	0.005	0.006	0.007	0.167										Caldanaerobacter	A10	C	1	1	ns
Psychromicrobium	0.005	0.005	0.004	0.004	0.168										Caldanaerobacter	A2	A5	0.513538	1	ns
Candidatus_Atelocyanobacterium	0.005	0.004	0.005	0.006	0.171										Caldanaerobacter	A2	C	0.191322	0.956609	ns
Bacterioplanes	0.005	0.004	0.005	0.004	0.188										Caldanaerobacter	A5	C	0.513538	1	ns
Seonamhaeicola	0.005	0.004	0.006	0.007	0.232										Caldicellulosiruptor	A10	A2	0.0337243	0.202346	ns
Cloacibacterium	0.005	0.004	0.005	0.005	0.233										Caldicellulosiruptor	A10	A5	0.414115	0.513538	ns
Bacteriovorax	0.005	0.005	0.006	0.005	0.238										Caldicellulosiruptor	A10	C	0.141558	0.513538	ns
Scardovia	0.005	0.005	0.004	0.005	0.248										Caldicellulosiruptor	A2	A5	0.191322	0.513538	ns
Galbibacter	0.005	0.006	0.006	0.006	0.272										Caldicellulosiruptor	A2	C	0.513538	0.513538	ns
Planktothrix	0.005	0.004	0.005	0.005	0.289										Caldicellulosiruptor	A5	C	0.513538	0.513538	ns
Pyrococcus	0.005	0.005	0.005	0.005	0.305										Caldilinea	A10	A2	0.902502	0.902502	ns
Parasedimentitalea	0.005	0.006	0.005	0.005	0.319										Caldilinea	A10	A5	0.806455	0.902502	ns
Parashewanella	0.005	0.004	0.005	0.005	0.373										Caldilinea	A10	C	0.152953	0.902502	ns
Pontibacillus	0.005	0.005	0.006	0.006	0.378										Caldilinea	A2	A5	0.902502	0.902502	ns
Siansivirga	0.005	0.004	0.005	0.005	0.384										Caldilinea	A2	C	0.191322	0.902502	ns
Mycolicibacillus	0.005	0.007	0.005	0.006	0.478										Caldilinea	A5	C	0.236343	0.902502	ns
Psychromonas	0.005	0.006	0.007	0.006	0.538										Caldimicrobium	A10	A2	0.0372951	0.223771	ns
Gillisia	0.005	0.005	0.006	0.006	0.554										Caldimicrobium	A10	A5	0.27024	0.775004	ns
Scandinavium	0.005	0.005	0.004	0.005	0.579										Caldimicrobium	A10	C	0.165032	0.775004	ns
Chania	0.005	0.005	0.004	0.004	0.772										Caldimicrobium	A2	A5	0.327082	0.775004	ns
Diaminobutyricimonas	0.005	0.005	0.005	0.004	0.782										Caldimicrobium	A2	C	0.487574	0.775004	ns
Hydrogenobacter	0.005	0.004	0.004	0.005	0.796										Caldimicrobium	A5	C	0.775004	0.775004	ns
Candidatus_Xiphinematobacter	0.005	0.005	0.005	0.005	0.913										Caldisphaera	A10	A2	0.0661336	0.396802	ns
Methanoplanus	0.004	0.004	0.006	0.005	0.0173										Caldisphaera	A10	A5	0.513538	0.806455	ns
Cycloclasticus	0.004	0.004	0.005	0.004	0.0356										Caldisphaera	A10	C	0.111269	0.556346	ns
Haloprofundus	0.004	0.004	0.003	0.003	0.0376										Caldisphaera	A2	A5	0.236343	0.806455	ns
Halobellus	0.004	0.004	0.004	0.004	0.0395										Caldisphaera	A2	C	0.806455	0.806455	ns
Nitrincola	0.004	0.005	0.004	0.004	0.055										Caldisphaera	A5	C	0.347641	0.806455	ns
Natronococcus	0.004	0.004	0.004	0.003	0.0571										Calditerrivibrio	A10	A2	0.838222	0.838222	ns
Crocosphaera	0.004	0.005	0.005	0.006	0.0634										Calditerrivibrio	A10	A5	0.391164	0.838222	ns
Gallibacterium	0.004	0.003	0.005	0.004	0.0653										Calditerrivibrio	A10	C	0.513538	0.838222	ns
Tolypothrix	0.004	0.003	0.005	0.005	0.0659										Calditerrivibrio	A2	A5	0.288383	0.838222	ns
Desulfurobacterium	0.004	0.003	0.004	0.004	0.0681										Calditerrivibrio	A2	C	0.653308	0.838222	ns
Cnuibacter	0.004	0.005	0.003	0.004	0.0835										Calditerrivibrio	A5	C	0.130827	0.784964	ns
Candidatus_Hepatoplasma	0.004	0.003	0.005	0.005	0.0925										Caldithrix	A10	A2	0.902502	0.902502	ns
Methanosphaerula	0.004	0.004	0.003	0.003	0.0925										Caldithrix	A10	A5	0.307329	0.902502	ns
Candidatus_Phycorickettsia	0.004	0.003	0.004	0.003	0.0961										Caldithrix	A10	C	0.743918	0.902502	ns
Candidatus_Endolissoclinum	0.004	0.004	0.005	0.006	0.104										Caldithrix	A2	A5	0.369003	0.902502	ns
Orientia	0.004	0.003	0.005	0.005	0.107										Caldithrix	A2	C	0.653308	0.902502	ns
Marivivens	0.004	0.005	0.004	0.004	0.113										Caldithrix	A5	C	0.177815	0.902502	ns
Nitrososphaera	0.004	0.004	0.004	0.004	0.121										Caloramator	A10	A2	0.0127436	0.0764614	ns
Salinarchaeum	0.004	0.005	0.003	0.004	0.122										Caloramator	A10	A5	0.152953	0.61181	ns
Snodgrassella	0.004	0.004	0.004	0.005	0.134										Caloramator	A10	C	0.0723859	0.36193	ns
Candidatus_nardonella	0.004	0.004	0.005	0.005	0.147										Caloramator	A2	A5	0.288383	0.713244	ns
Cyanothece	0.004	0.005	0.004	0.004	0.157										Caloramator	A2	C	0.487574	0.713244	ns
Mesoflavibacter	0.004	0.003	0.005	0.006	0.171										Caloramator	A5	C	0.713244	0.713244	ns
Simkania	0.004	0.004	0.004	0.003	0.198										Caloranaerobacter	A10	A2	0.0113514	0.0681086	ns
Halocynthiibacter	0.004	0.003	0.004	0.003	0.201										Caloranaerobacter	A10	A5	0.0723859	0.289544	ns
Hirschia	0.004	0.004	0.004	0.004	0.201										Caloranaerobacter	A10	C	0.0411828	0.205914	ns
Jonesia	0.004	0.005	0.004	0.005	0.209										Caloranaerobacter	A2	A5	0.462335	0.806455	ns
Halomicrobium	0.004	0.004	0.004	0.004	0.231										Caloranaerobacter	A2	C	0.624131	0.806455	ns
Candidatus_Babela	0.004	0.004	0.005	0.006	0.261										Caloranaerobacter	A5	C	0.806455	0.806455	ns
Histophilus	0.004	0.003	0.004	0.004	0.265										Calothrix	A10	A2	0.220571	0.934911	ns
Yokenella	0.004	0.005	0.005	0.005	0.288										Calothrix	A10	A5	0.513538	0.934911	ns
Halogeometricum	0.004	0.004	0.004	0.003	0.29										Calothrix	A10	C	0.567544	0.934911	ns
Pseudoarcobacter	0.004	0.004	0.006	0.007	0.296										Calothrix	A2	A5	0.567544	0.934911	ns
Gloeocapsa	0.004	0.005	0.005	0.006	0.31										Calothrix	A2	C	0.513538	0.934911	ns
Silvanigrella	0.004	0.004	0.005	0.005	0.31										Calothrix	A5	C	0.934911	0.934911	ns
Agarilytica	0.004	0.003	0.004	0.004	0.322										Caminibacter	A10	A2	0.0499937	0.299962	ns
Brasilonema	0.004	0.005	0.004	0.005	0.34										Caminibacter	A10	A5	0.347641	0.738007	ns
Thermocrinis	0.004	0.005	0.005	0.005	0.351										Caminibacter	A10	C	0.0661336	0.330668	ns
Desulfurella	0.004	0.004	0.005	0.005	0.355										Caminibacter	A2	A5	0.307329	0.738007	ns
Defluviitoga	0.004	0.004	0.005	0.005	0.378										Caminibacter	A2	C	0.902502	0.902502	ns
Candidatus_Desulfofervidus	0.004	0.003	0.004	0.004	0.388										Caminibacter	A5	C	0.369003	0.738007	ns
Ichthyobacterium	0.004	0.004	0.006	0.005	0.403										Campylobacter	A10	A2	0.0337243	0.202346	ns
Halolamina	0.004	0.004	0.003	0.004	0.485										Campylobacter	A10	A5	0.414115	0.513538	ns
Trichormus	0.004	0.004	0.005	0.005	0.485										Campylobacter	A10	C	0.141558	0.513538	ns
Methanothermus	0.004	0.004	0.005	0.007	0.492										Campylobacter	A2	A5	0.191322	0.513538	ns
Waddlia	0.004	0.004	0.004	0.004	0.534										Campylobacter	A2	C	0.513538	0.513538	ns
Oleiphilus	0.004	0.004	0.004	0.003	0.538										Campylobacter	A5	C	0.513538	0.513538	ns
Wigglesworthia	0.004	0.003	0.005	0.004	0.549										Candidatus_Accumulibacter	A10	A2	0.0142847	0.0857084	ns
Halorientalis	0.004	0.005	0.003	0.004	0.582										Candidatus_Accumulibacter	A10	A5	0.462335	0.924671	ns
Piscirickettsia	0.004	0.004	0.005	0.005	0.596										Candidatus_Accumulibacter	A10	C	0.0178674	0.0893369	ns
Archaeoglobus	0.004	0.004	0.003	0.004	0.652										Candidatus_Accumulibacter	A2	A5	0.0863424	0.307187	ns
Candidatus_Cloacimonas	0.004	0.004	0.004	0.004	0.681										Candidatus_Accumulibacter	A2	C	0.934911	0.934911	ns
Natrarchaeobaculum	0.004	0.005	0.004	0.004	0.694										Candidatus_Accumulibacter	A5	C	0.102396	0.307187	ns
Methanolobus	0.004	0.003	0.004	0.004	0.829										Candidatus_Amoebophilus	A10	A2	0.713244	0.967428	ns
Gloeomargarita	0.004	0.004	0.004	0.003	0.864										Candidatus_Amoebophilus	A10	A5	0.220571	0.967428	ns
Euhalothece	0.003	0.002	0.003	0.003	0.0135										Candidatus_Amoebophilus	A10	C	0.967428	0.967428	ns
Thermodesulfatator	0.003	0.002	0.003	0.004	0.0198										Candidatus_Amoebophilus	A2	A5	0.391164	0.967428	ns
Hydrogenobaculum	0.003	0.002	0.003	0.003	0.0286										Candidatus_Amoebophilus	A2	C	0.743918	0.967428	ns
Natronorubrum	0.003	0.004	0.003	0.002	0.0875										Candidatus_Amoebophilus	A5	C	0.236343	0.967428	ns
Candidatus_Ruthia	0.003	0.003	0.004	0.004	0.127										Candidatus_Aquiluna	A10	A2	0.595531	0.934911	ns
Psychroserpens	0.003	0.003	0.004	0.004	0.179										Candidatus_Aquiluna	A10	A5	0.653308	0.934911	ns
Salinibaculum	0.003	0.003	0.002	0.002	0.193										Candidatus_Aquiluna	A10	C	0.743918	0.934911	ns
Orbus	0.003	0.003	0.004	0.003	0.199										Candidatus_Aquiluna	A2	A5	0.934911	0.934911	ns
Caldimicrobium	0.003	0.002	0.003	0.003	0.212										Candidatus_Aquiluna	A2	C	0.838222	0.934911	ns
Candidatus_Prometheoarchaeum	0.003	0.002	0.003	0.004	0.221										Candidatus_Aquiluna	A5	C	0.902502	0.934911	ns
Hippea	0.003	0.004	0.004	0.004	0.252										Candidatus_Arthromitus	A10	A5	0.054961	0.219844	ns
Frischella	0.003	0.002	0.003	0.004	0.298										Candidatus_Arthromitus	A10	C	0.03045	0.15225	ns
Petrotoga	0.003	0.003	0.003	0.004	0.304										Candidatus_Arthromitus	A2	A5	0.391164	0.806455	ns
Candidatus_Hamiltonella	0.003	0.003	0.004	0.003	0.336										Candidatus_Arthromitus	A2	C	0.540203	0.806455	ns
Halobiforma	0.003	0.004	0.003	0.003	0.381										Candidatus_Arthromitus	A5	C	0.806455	0.806455	ns
Bisgaardia	0.003	0.002	0.003	0.004	0.389										Candidatus_Atelocyanobacterium	A10	A2	0.0274527	0.164716	ns
Paraphotobacterium	0.003	0.003	0.004	0.005	0.425										Candidatus_Atelocyanobacterium	A10	A5	0.205569	0.822274	ns
Planktomarina	0.003	0.004	0.003	0.003	0.436										Candidatus_Atelocyanobacterium	A10	C	0.152953	0.764763	ns
Beggiatoa	0.003	0.003	0.003	0.003	0.497										Candidatus_Atelocyanobacterium	A2	A5	0.347641	0.870255	ns
Commensalibacter	0.003	0.003	0.003	0.003	0.534										Candidatus_Atelocyanobacterium	A2	C	0.437843	0.870255	ns
Candidatus_Hodgkinia	0.003	0.003	0.003	0.003	0.571										Candidatus_Atelocyanobacterium	A5	C	0.870255	0.870255	ns
Candidatus_Carsonella	0.003	0.003	0.004	0.005	0.582										Candidatus_Azobacteroides	A10	A2	0.0661336	0.330668	ns
Aquifex	0.003	0.003	0.003	0.003	0.653										Candidatus_Azobacteroides	A10	A5	0.0372951	0.223771	ns
Zhihengliuella	0.003	0.004	0.004	0.004	0.658										Candidatus_Azobacteroides	A10	C	0.513538	0.806455	ns
Lawsonia	0.003	0.003	0.004	0.004	0.767										Candidatus_Azobacteroides	A2	A5	0.806455	0.806455	ns
Deefgea	0.003	0.002	0.002	0.003	0.796										Candidatus_Azobacteroides	A2	C	0.236343	0.709028	ns
Cetia	0.003	0.003	0.003	0.003	0.87										Candidatus_Azobacteroides	A5	C	0.152953	0.61181	ns
Candidatus_Tachikawaea	0.002	0.001	0.002	0.003	0.0313										Candidatus_Babela	A10	A2	0.0940948	0.511979	ns
Simonsiella	0.002	0.002	0.002	0.003	0.114										Candidatus_Babela	A10	A5	0.540203	0.967428	ns
Candidatus_Portiera	0.002	0.002	0.003	0.003	0.195										Candidatus_Babela	A10	C	0.102396	0.511979	ns
Candidatus_Riesia	0.002	0.002	0.003	0.003	0.237										Candidatus_Babela	A2	A5	0.288383	0.921987	ns
Methanospirillum	0.002	0.002	0.003	0.003	0.26										Candidatus_Babela	A2	C	0.967428	0.967428	ns
Neochlamydia	0.002	0.002	0.003	0.002	0.28										Candidatus_Babela	A5	C	0.307329	0.921987	ns
Candidatus_Nitrosocosmicus	0.002	0.002	0.002	0.003	0.422										Candidatus_Bipolaricaulis	A10	A2	0.487574	0.838222	ns
Candidatus_Vesicomyosocius	0.002	0.002	0.002	0.003	0.434										Candidatus_Bipolaricaulis	A10	A5	0.462335	0.838222	ns
Sulfurisphaera	0.002	0.002	0.002	0.003	0.576										Candidatus_Bipolaricaulis	A10	C	0.838222	0.838222	ns
Candidatus_Fonsibacter	0.002	0.002	0.003	0.003	0.676										Candidatus_Bipolaricaulis	A2	A5	0.152953	0.838222	ns
Candidatus_Deianiraea	0.002	0.002	0.003	0.003	0.701										Candidatus_Bipolaricaulis	A2	C	0.624131	0.838222	ns
Candidatus_Gullanella	0.002	0.003	0.003	0.003	0.732										Candidatus_Bipolaricaulis	A5	C	0.347641	0.838222	ns
Methanotorris	0.002	0.002	0.002	0.003	0.825										Candidatus_Blochmannia	A10	A2	0.0454084	0.27245	ns
Enterovibrio	0.002	0.002	0.002	0.002	0.943										Candidatus_Blochmannia	A10	A5	0.27024	0.713244	ns
Cuniculiplasma	0.001	0.001	0.001	0.002	0.141										Candidatus_Blochmannia	A10	C	0.141558	0.707791	ns
Caldisphaera	0.001	0.001	0.002	0.002	0.227										Candidatus_Blochmannia	A2	A5	0.369003	0.713244	ns
Candidatus_Ishikawaella	0.001	0.002	0.002	0.002	0.694										Candidatus_Blochmannia	A2	C	0.595531	0.713244	ns
															Candidatus_Blochmannia	A5	C	0.713244	0.713244	ns
															Candidatus_Cardinium	A10	A2	0.0411828	0.205914	ns
															Candidatus_Cardinium	A10	C	0.0661336	0.264535	ns
															Candidatus_Cardinium	A2	A5	0.437843	0.838222	ns
															Candidatus_Cardinium	A2	C	0.838222	0.838222	ns
															Candidatus_Cardinium	A5	C	0.327082	0.838222	ns
															Candidatus_Carsonella	A10	A2	0.347641	0.934911	ns
															Candidatus_Carsonella	A10	A5	0.934911	0.934911	ns
															Candidatus_Carsonella	A10	C	0.27024	0.934911	ns
															Candidatus_Carsonella	A2	A5	0.391164	0.934911	ns
															Candidatus_Carsonella	A2	C	0.870255	0.934911	ns
															Candidatus_Carsonella	A5	C	0.307329	0.934911	ns
															Candidatus_Cloacimonas	A10	A2	0.683026	0.934911	ns
															Candidatus_Cloacimonas	A10	A5	0.513538	0.934911	ns
															Candidatus_Cloacimonas	A10	C	0.567544	0.934911	ns
															Candidatus_Cloacimonas	A2	A5	0.288383	0.934911	ns
															Candidatus_Cloacimonas	A2	C	0.327082	0.934911	ns
															Candidatus_Cloacimonas	A5	C	0.934911	0.934911	ns
															Candidatus_Cyclonatronum	A10	A2	0.141558	0.683026	ns
															Candidatus_Cyclonatronum	A10	A5	0.683026	0.683026	ns
															Candidatus_Cyclonatronum	A10	C	0.462335	0.683026	ns
															Candidatus_Cyclonatronum	A2	A5	0.288383	0.683026	ns
															Candidatus_Cyclonatronum	A2	C	0.0274527	0.164716	ns
															Candidatus_Cyclonatronum	A5	C	0.252896	0.683026	ns
															Candidatus_Deianiraea	A10	A2	0.838222	0.870255	ns
															Candidatus_Deianiraea	A10	A5	0.462335	0.870255	ns
															Candidatus_Deianiraea	A10	C	0.713244	0.870255	ns
															Candidatus_Deianiraea	A2	A5	0.347641	0.870255	ns
															Candidatus_Deianiraea	A2	C	0.870255	0.870255	ns
															Candidatus_Deianiraea	A5	C	0.27024	0.870255	ns
															Candidatus_Desulfofervidus	A10	A2	0.141558	0.711261	ns
															Candidatus_Desulfofervidus	A10	A5	0.967428	0.967428	ns
															Candidatus_Desulfofervidus	A10	C	0.902502	0.967428	ns
															Candidatus_Desulfofervidus	A2	A5	0.152953	0.711261	ns
															Candidatus_Desulfofervidus	A2	C	0.177815	0.711261	ns
															Candidatus_Desulfofervidus	A5	C	0.934911	0.967428	ns
															Candidatus_Desulforudis	A10	A2	0.487574	0.967428	ns
															Candidatus_Desulforudis	A10	A5	0.307329	0.967428	ns
															Candidatus_Desulforudis	A10	C	0.513538	0.967428	ns
															Candidatus_Desulforudis	A2	A5	0.0863424	0.470474	ns
															Candidatus_Desulforudis	A2	C	0.967428	0.967428	ns
															Candidatus_Desulforudis	A5	C	0.0940948	0.470474	ns
															Candidatus_Endolissoclinum	A10	A2	0.015988	0.0959282	ns
															Candidatus_Endolissoclinum	A10	A5	0.252896	0.595531	ns
															Candidatus_Endolissoclinum	A10	C	0.0940948	0.470474	ns
															Candidatus_Endolissoclinum	A2	A5	0.205569	0.595531	ns
															Candidatus_Endolissoclinum	A2	C	0.462335	0.595531	ns
															Candidatus_Endolissoclinum	A5	C	0.595531	0.595531	ns
															Candidatus_Fonsibacter	A10	A2	0.307329	0.902502	ns
															Candidatus_Fonsibacter	A10	A5	0.838222	0.902502	ns
															Candidatus_Fonsibacter	A10	C	0.369003	0.902502	ns
															Candidatus_Fonsibacter	A2	A5	0.414115	0.902502	ns
															Candidatus_Fonsibacter	A2	C	0.902502	0.902502	ns
															Candidatus_Fonsibacter	A5	C	0.487574	0.902502	ns
															Candidatus_Gullanella	A10	A2	0.595531	0.838222	ns
															Candidatus_Gullanella	A10	A5	0.743918	0.838222	ns
															Candidatus_Gullanella	A10	C	0.27024	0.838222	ns
															Candidatus_Gullanella	A2	A5	0.838222	0.838222	ns
															Candidatus_Gullanella	A2	C	0.567544	0.838222	ns
															Candidatus_Gullanella	A5	C	0.437843	0.838222	ns
															Candidatus_Halobonum	A10	A2	0.437843	0.775004	ns
															Candidatus_Halobonum	A10	A5	0.437843	0.775004	ns
															Candidatus_Halobonum	A10	C	0.624131	0.775004	ns
															Candidatus_Halobonum	A2	A5	0.120739	0.724432	ns
															Candidatus_Halobonum	A2	C	0.205569	0.775004	ns
															Candidatus_Halobonum	A5	C	0.775004	0.775004	ns
															Candidatus_Hamiltonella	A10	A2	0.934911	0.934911	ns
															Candidatus_Hamiltonella	A10	A5	0.120739	0.603693	ns
															Candidatus_Hamiltonella	A10	C	0.624131	0.934911	ns
															Candidatus_Hamiltonella	A2	A5	0.102396	0.603693	ns
															Candidatus_Hamiltonella	A2	C	0.567544	0.934911	ns
															Candidatus_Hamiltonella	A5	C	0.288383	0.934911	ns
															Candidatus_Hepatoplasma	A10	A2	0.0337243	0.202346	ns
															Candidatus_Hepatoplasma	A10	A5	0.934911	0.934911	ns
															Candidatus_Hepatoplasma	A10	C	0.165032	0.573966	ns
															Candidatus_Hepatoplasma	A2	A5	0.0411828	0.205914	ns
															Candidatus_Hepatoplasma	A2	C	0.462335	0.924671	ns
															Candidatus_Hepatoplasma	A5	C	0.191322	0.573966	ns
															Candidatus_Hoaglandella	A10	A2	0.102396	0.409583	ns
															Candidatus_Hoaglandella	A10	A5	0.0199375	0.119625	ns
															Candidatus_Hoaglandella	A10	C	0.054961	0.274805	ns
															Candidatus_Hoaglandella	A2	A5	0.487574	0.775004	ns
															Candidatus_Hoaglandella	A2	C	0.775004	0.775004	ns
															Candidatus_Hoaglandella	A5	C	0.683026	0.775004	ns
															Candidatus_Hodgkinia	A10	A2	0.347641	0.870255	ns
															Candidatus_Hodgkinia	A10	A5	0.870255	0.870255	ns
															Candidatus_Hodgkinia	A10	C	0.236343	0.870255	ns
															Candidatus_Hodgkinia	A2	A5	0.437843	0.870255	ns
															Candidatus_Hodgkinia	A2	C	0.806455	0.870255	ns
															Candidatus_Hodgkinia	A5	C	0.307329	0.870255	ns
															Candidatus_Ishikawaella	A10	A2	0.513538	0.838222	ns
															Candidatus_Ishikawaella	A10	A5	0.838222	0.838222	ns
															Candidatus_Ishikawaella	A10	C	0.27024	0.838222	ns
															Candidatus_Ishikawaella	A2	A5	0.653308	0.838222	ns
															Candidatus_Ishikawaella	A2	C	0.653308	0.838222	ns
															Candidatus_Ishikawaella	A5	C	0.369003	0.838222	ns
															Candidatus_Izimaplasma	A10	A2	0.130827	0.654137	ns
															Candidatus_Izimaplasma	A10	A5	0.934911	0.934911	ns
															Candidatus_Izimaplasma	A10	C	0.595531	0.934911	ns
															Candidatus_Izimaplasma	A2	A5	0.111269	0.654137	ns
															Candidatus_Izimaplasma	A2	C	0.327082	0.934911	ns
															Candidatus_Izimaplasma	A5	C	0.540203	0.934911	ns
															Candidatus_Kinetoplastibacterium	A10	A2	0.0337243	0.202346	ns
															Candidatus_Kinetoplastibacterium	A10	A5	0.487574	0.713244	ns
															Candidatus_Kinetoplastibacterium	A10	C	0.0791141	0.395571	ns
															Candidatus_Kinetoplastibacterium	A2	A5	0.152953	0.61181	ns
															Candidatus_Kinetoplastibacterium	A2	C	0.713244	0.713244	ns
															Candidatus_Kinetoplastibacterium	A5	C	0.288383	0.713244	ns
															Candidatus_Koribacter	A10	A2	0.0199375	0.119625	ns
															Candidatus_Koribacter	A10	A5	0.713244	0.713244	ns
															Candidatus_Koribacter	A10	C	0.0863424	0.345369	ns
															Candidatus_Koribacter	A2	A5	0.0499937	0.249968	ns
															Candidatus_Koribacter	A2	C	0.540203	0.713244	ns
															Candidatus_Koribacter	A5	C	0.177815	0.533446	ns
															Candidatus_Kuenenia	A10	A2	0.0199375	0.119625	ns
															Candidatus_Kuenenia	A10	A5	0.191322	0.614658	ns
															Candidatus_Kuenenia	A10	C	0.27024	0.614658	ns
															Candidatus_Kuenenia	A2	A5	0.307329	0.614658	ns
															Candidatus_Kuenenia	A2	C	0.220571	0.614658	ns
															Candidatus_Kuenenia	A5	C	0.838222	0.838222	ns
															Candidatus_Methanomethylophilus	A10	A2	0.0411828	0.205914	ns
															Candidatus_Methanomethylophilus	A10	A5	0.0178674	0.107204	ns
															Candidatus_Methanomethylophilus	A10	C	0.0723859	0.289544	ns
															Candidatus_Methanomethylophilus	A2	A5	0.743918	0.806455	ns
															Candidatus_Methanomethylophilus	A2	C	0.806455	0.806455	ns
															Candidatus_Methanomethylophilus	A5	C	0.567544	0.806455	ns
															Candidatus_Methanoplasma	A10	A2	0.0127436	0.0764614	ns
															Candidatus_Methanoplasma	A10	A5	0.015988	0.0799401	ns
															Candidatus_Methanoplasma	A10	C	0.0723859	0.289544	ns
															Candidatus_Methanoplasma	A2	A5	0.934911	0.934911	ns
															Candidatus_Methanoplasma	A2	C	0.487574	0.934911	ns
															Candidatus_Methanoplasma	A5	C	0.540203	0.934911	ns
															Candidatus_Methylopumilus	A10	A2	0.0940948	0.470474	ns
															Candidatus_Methylopumilus	A10	A5	0.743918	0.934911	ns
															Candidatus_Methylopumilus	A10	C	0.0791141	0.470474	ns
															Candidatus_Methylopumilus	A2	A5	0.177815	0.533446	ns
															Candidatus_Methylopumilus	A2	C	0.934911	0.934911	ns
															Candidatus_Methylopumilus	A5	C	0.152953	0.533446	ns
															Candidatus_Methylospira	A10	A2	0.653308	0.934911	ns
															Candidatus_Methylospira	A10	A5	0.595531	0.934911	ns
															Candidatus_Methylospira	A10	C	0.934911	0.934911	ns
															Candidatus_Methylospira	A2	A5	0.327082	0.934911	ns
															Candidatus_Methylospira	A2	C	0.713244	0.934911	ns
															Candidatus_Methylospira	A5	C	0.540203	0.934911	ns
															Candidatus_Nitrosocosmicus	A10	A2	0.0940948	0.564569	ns
															Candidatus_Nitrosocosmicus	A10	A5	0.437843	0.875686	ns
															Candidatus_Nitrosocosmicus	A10	C	0.414115	0.875686	ns
															Candidatus_Nitrosocosmicus	A2	A5	0.369003	0.875686	ns
															Candidatus_Nitrosocosmicus	A2	C	0.391164	0.875686	ns
															Candidatus_Nitrosocosmicus	A5	C	0.967428	0.967428	ns
															Candidatus_Pelagibacter	A10	A2	0.0411828	0.247097	ns
															Candidatus_Pelagibacter	A10	A5	0.513538	0.513538	ns
															Candidatus_Pelagibacter	A10	C	0.165032	0.513538	ns
															Candidatus_Pelagibacter	A2	A5	0.165032	0.513538	ns
															Candidatus_Pelagibacter	A2	C	0.513538	0.513538	ns
															Candidatus_Pelagibacter	A5	C	0.462335	0.513538	ns
															Candidatus_Phaeomarinobacter	A10	A2	0.0337243	0.202346	ns
															Candidatus_Phaeomarinobacter	A10	A5	0.288383	0.806455	ns
															Candidatus_Phaeomarinobacter	A10	C	0.0603332	0.301666	ns
															Candidatus_Phaeomarinobacter	A2	A5	0.288383	0.806455	ns
															Candidatus_Phaeomarinobacter	A2	C	0.806455	0.806455	ns
															Candidatus_Phaeomarinobacter	A5	C	0.414115	0.806455	ns
															Candidatus_Phycorickettsia	A10	A2	0.236343	0.540203	ns
															Candidatus_Phycorickettsia	A10	A5	0.220571	0.540203	ns
															Candidatus_Phycorickettsia	A10	C	0.540203	0.540203	ns
															Candidatus_Phycorickettsia	A2	A5	0.015988	0.0959282	ns
															Candidatus_Phycorickettsia	A2	C	0.0723859	0.36193	ns
															Candidatus_Phycorickettsia	A5	C	0.540203	0.540203	ns
															Candidatus_Phytoplasma	A10	A2	0.487574	0.870255	ns
															Candidatus_Phytoplasma	A10	A5	0.567544	0.870255	ns
															Candidatus_Phytoplasma	A10	C	0.391164	0.870255	ns
															Candidatus_Phytoplasma	A2	A5	0.205569	0.870255	ns
															Candidatus_Phytoplasma	A2	C	0.870255	0.870255	ns
															Candidatus_Phytoplasma	A5	C	0.152953	0.870255	ns
															Candidatus_Planktophila	A10	A2	0.102396	0.511979	ns
															Candidatus_Planktophila	A10	A5	0.806455	0.934911	ns
															Candidatus_Planktophila	A10	C	0.934911	0.934911	ns
															Candidatus_Planktophila	A2	A5	0.165032	0.660127	ns
															Candidatus_Planktophila	A2	C	0.0863424	0.511979	ns
															Candidatus_Planktophila	A5	C	0.743918	0.934911	ns
															Candidatus_Portiera	A10	A2	0.120739	0.603693	ns
															Candidatus_Portiera	A10	A5	0.595531	0.653308	ns
															Candidatus_Portiera	A10	C	0.653308	0.653308	ns
															Candidatus_Portiera	A2	A5	0.0372951	0.223771	ns
															Candidatus_Portiera	A2	C	0.27024	0.653308	ns
															Candidatus_Portiera	A5	C	0.327082	0.653308	ns
															Candidatus_Prometheoarchaeum	A10	A2	0.0603332	0.361999	ns
															Candidatus_Prometheoarchaeum	A10	A5	0.391164	0.828229	ns
															Candidatus_Prometheoarchaeum	A10	C	0.0940948	0.470474	ns
															Candidatus_Prometheoarchaeum	A2	A5	0.307329	0.828229	ns
															Candidatus_Prometheoarchaeum	A2	C	0.838222	0.838222	ns
															Candidatus_Prometheoarchaeum	A5	C	0.414115	0.828229	ns
															Candidatus_Promineofilum	A10	A2	0.165032	0.654163	ns
															Candidatus_Promineofilum	A10	A5	0.327082	0.654163	ns
															Candidatus_Promineofilum	A10	C	0.934911	0.934911	ns
															Candidatus_Promineofilum	A2	A5	0.0178674	0.107204	ns
															Candidatus_Promineofilum	A2	C	0.191322	0.654163	ns
															Candidatus_Promineofilum	A5	C	0.288383	0.654163	ns
															Candidatus_Protochlamydia	A10	A2	0.03045	0.1827	ns
															Candidatus_Protochlamydia	A10	A5	0.540203	0.540203	ns
															Candidatus_Protochlamydia	A10	C	0.141558	0.540203	ns
															Candidatus_Protochlamydia	A2	A5	0.120739	0.540203	ns
															Candidatus_Protochlamydia	A2	C	0.487574	0.540203	ns
															Candidatus_Protochlamydia	A5	C	0.391164	0.540203	ns
															Candidatus_Reidiella	A10	A2	0.177815	0.934911	ns
															Candidatus_Reidiella	A10	A5	0.743918	0.934911	ns
															Candidatus_Reidiella	A10	C	0.205569	0.934911	ns
															Candidatus_Reidiella	A2	A5	0.307329	0.934911	ns
															Candidatus_Reidiella	A2	C	0.934911	0.934911	ns
															Candidatus_Reidiella	A5	C	0.347641	0.934911	ns
															Candidatus_Riesia	A10	A2	0.120739	0.603693	ns
															Candidatus_Riesia	A10	A5	0.713244	0.902502	ns
															Candidatus_Riesia	A10	C	0.0940948	0.564569	ns
															Candidatus_Riesia	A2	A5	0.236343	0.709028	ns
															Candidatus_Riesia	A2	C	0.902502	0.902502	ns
															Candidatus_Riesia	A5	C	0.191322	0.709028	ns
															Candidatus_Ruthia	A10	A2	0.111269	0.424674	ns
															Candidatus_Ruthia	A10	A5	0.775004	0.902502	ns
															Candidatus_Ruthia	A10	C	0.141558	0.424674	ns
															Candidatus_Ruthia	A2	A5	0.0603332	0.361999	ns
															Candidatus_Ruthia	A2	C	0.902502	0.902502	ns
															Candidatus_Ruthia	A5	C	0.0791141	0.395571	ns
															Candidatus_Saccharimonas	A10	A2	0.205569	0.709028	ns
															Candidatus_Saccharimonas	A10	A5	0.934911	0.934911	ns
															Candidatus_Saccharimonas	A10	C	0.152953	0.709028	ns
															Candidatus_Saccharimonas	A2	A5	0.236343	0.709028	ns
															Candidatus_Saccharimonas	A2	C	0.870255	0.934911	ns
															Candidatus_Saccharimonas	A5	C	0.177815	0.709028	ns
															Candidatus_Solibacter	A10	A2	0.03045	0.1827	ns
															Candidatus_Solibacter	A10	A5	0.567544	0.902502	ns
															Candidatus_Solibacter	A10	C	0.487574	0.902502	ns
															Candidatus_Solibacter	A2	A5	0.111269	0.556346	ns
															Candidatus_Solibacter	A2	C	0.141558	0.566232	ns
															Candidatus_Solibacter	A5	C	0.902502	0.902502	ns
															Candidatus_Sulcia	A10	A2	0.437843	0.967428	ns
															Candidatus_Sulcia	A10	A5	0.806455	0.967428	ns
															Candidatus_Sulcia	A10	C	0.967428	0.967428	ns
															Candidatus_Sulcia	A2	A5	0.307329	0.967428	ns
															Candidatus_Sulcia	A2	C	0.414115	0.967428	ns
															Candidatus_Sulcia	A5	C	0.838222	0.967428	ns
															Candidatus_Symbiobacter	A10	A2	0.111269	0.556346	ns
															Candidatus_Symbiobacter	A10	A5	0.967428	0.967428	ns
															Candidatus_Symbiobacter	A10	C	0.462335	0.924671	ns
															Candidatus_Symbiobacter	A2	A5	0.102396	0.556346	ns
															Candidatus_Symbiobacter	A2	C	0.391164	0.924671	ns
															Candidatus_Symbiobacter	A5	C	0.437843	0.924671	ns
															Candidatus_Syntrophocurvum	A10	A2	0.0863424	0.518054	ns
															Candidatus_Syntrophocurvum	A10	A5	0.775004	0.775004	ns
															Candidatus_Syntrophocurvum	A10	C	0.27024	0.775004	ns
															Candidatus_Syntrophocurvum	A2	A5	0.152953	0.764763	ns
															Candidatus_Syntrophocurvum	A2	C	0.540203	0.775004	ns
															Candidatus_Syntrophocurvum	A5	C	0.414115	0.775004	ns
															Candidatus_Tachikawaea	A10	A2	0.0178674	0.107204	ns
															Candidatus_Tachikawaea	A10	A5	0.713244	0.838222	ns
															Candidatus_Tachikawaea	A10	C	0.03045	0.15225	ns
															Candidatus_Tachikawaea	A2	A5	0.0454084	0.181634	ns
															Candidatus_Tachikawaea	A2	C	0.838222	0.838222	ns
															Candidatus_Tachikawaea	A5	C	0.0723859	0.217158	ns
															Candidatus_Thioglobus	A10	A2	0.327082	0.743918	ns
															Candidatus_Thioglobus	A10	A5	0.624131	0.743918	ns
															Candidatus_Thioglobus	A10	C	0.191322	0.743918	ns
															Candidatus_Thioglobus	A2	A5	0.141558	0.707791	ns
															Candidatus_Thioglobus	A2	C	0.743918	0.743918	ns
															Candidatus_Thioglobus	A5	C	0.0723859	0.434316	ns
															Candidatus_Vesicomyosocius	A10	A2	0.165032	0.825159	ns
															Candidatus_Vesicomyosocius	A10	A5	0.369003	0.934911	ns
															Candidatus_Vesicomyosocius	A10	C	0.141558	0.825159	ns
															Candidatus_Vesicomyosocius	A2	A5	0.624131	0.934911	ns
															Candidatus_Vesicomyosocius	A2	C	0.934911	0.934911	ns
															Candidatus_Vesicomyosocius	A5	C	0.567544	0.934911	ns
															Candidatus_Xiphinematobacter	A10	A2	0.775004	0.838222	ns
															Candidatus_Xiphinematobacter	A10	A5	0.683026	0.838222	ns
															Candidatus_Xiphinematobacter	A10	C	0.838222	0.838222	ns
															Candidatus_Xiphinematobacter	A2	A5	0.487574	0.838222	ns
															Candidatus_Xiphinematobacter	A2	C	0.624131	0.838222	ns
															Candidatus_Xiphinematobacter	A5	C	0.838222	0.838222	ns
															Candidatus_nanopelagicus	A10	A2	0.03045	0.1827	ns
															Candidatus_nanopelagicus	A10	A5	0.540203	0.967428	ns
															Candidatus_nanopelagicus	A10	C	0.513538	0.967428	ns
															Candidatus_nanopelagicus	A2	A5	0.120739	0.52331	ns
															Candidatus_nanopelagicus	A2	C	0.130827	0.52331	ns
															Candidatus_nanopelagicus	A5	C	0.967428	0.967428	ns
															Candidatus_nardonella	A10	A2	0.0863424	0.431712	ns
															Candidatus_nardonella	A10	A5	0.624131	0.683026	ns
															Candidatus_nardonella	A10	C	0.683026	0.683026	ns
															Candidatus_nardonella	A2	A5	0.0274527	0.164716	ns
															Candidatus_nardonella	A2	C	0.191322	0.683026	ns
															Candidatus_nardonella	A5	C	0.369003	0.683026	ns
															Capnocytophaga	A10	A2	0.775004	0.775004	ns
															Capnocytophaga	A10	A5	0.0142847	0.0857084	ns
															Capnocytophaga	A10	C	0.487574	0.775004	ns
															Capnocytophaga	A2	A5	0.03045	0.15225	ns
															Capnocytophaga	A2	C	0.683026	0.775004	ns
															Capnocytophaga	A5	C	0.0791141	0.316457	ns
															Caproiciproducens	A10	A2	1	1	ns
															Caproiciproducens	A10	A5	0.111269	0.556346	ns
															Caproiciproducens	A10	C	0.838222	1	ns
															Caproiciproducens	A2	A5	0.111269	0.556346	ns
															Caproiciproducens	A2	C	0.838222	1	ns
															Caproiciproducens	A5	C	0.165032	0.660127	ns
															Carboxydocella	A10	A2	0.03045	0.15225	ns
															Carboxydocella	A10	A5	0.0113514	0.0681086	ns
															Carboxydocella	A10	C	0.0940948	0.376379	ns
															Carboxydocella	A2	A5	0.713244	0.713244	ns
															Carboxydocella	A2	C	0.624131	0.713244	ns
															Carboxydocella	A5	C	0.391164	0.713244	ns
															Cardiobacterium	A10	A2	0.0940948	0.564569	ns
															Cardiobacterium	A10	A5	0.713244	0.775004	ns
															Cardiobacterium	A10	C	0.165032	0.765288	ns
															Cardiobacterium	A2	A5	0.191322	0.765288	ns
															Cardiobacterium	A2	C	0.775004	0.775004	ns
															Cardiobacterium	A5	C	0.307329	0.775004	ns
															Carnobacterium	A10	A2	0.0499937	0.299962	ns
															Carnobacterium	A10	A5	0.540203	0.775004	ns
															Carnobacterium	A10	C	0.0940948	0.470474	ns
															Carnobacterium	A2	A5	0.177815	0.711261	ns
															Carnobacterium	A2	C	0.775004	0.775004	ns
															Carnobacterium	A5	C	0.288383	0.775004	ns
															Casimicrobium	A10	A5	0.683026	0.683026	ns
															Casimicrobium	A10	C	0.369003	0.683026	ns
															Casimicrobium	A2	C	0.0274527	0.109811	ns
															Casimicrobium	A5	C	0.624131	0.683026	ns
															Castellaniella	A10	A2	0.0863424	0.431712	ns
															Castellaniella	A10	A5	0.934911	0.934911	ns
															Castellaniella	A10	C	0.191322	0.573966	ns
															Castellaniella	A2	A5	0.0723859	0.431712	ns
															Castellaniella	A2	C	0.683026	0.934911	ns
															Castellaniella	A5	C	0.165032	0.573966	ns
															Catenovulum	A10	A2	0.0791141	0.316457	ns
															Catenovulum	A10	A5	0.00896575	0.0537945	ns
															Catenovulum	A10	C	0.838222	0.838222	ns
															Catenovulum	A2	A5	0.391164	0.782329	ns
															Catenovulum	A2	C	0.120739	0.362216	ns
															Catenovulum	A5	C	0.015988	0.0799401	ns
															Catenulispora	A10	A2	0.152953	0.61181	ns
															Catenulispora	A10	A5	0.595531	0.713244	ns
															Catenulispora	A10	C	0.288383	0.713244	ns
															Catenulispora	A2	A5	0.0499937	0.299962	ns
															Catenulispora	A2	C	0.713244	0.713244	ns
															Catenulispora	A5	C	0.111269	0.556346	ns
															Caulobacter	A10	A2	0.0940948	0.511979	ns
															Caulobacter	A10	A5	0.967428	0.967428	ns
															Caulobacter	A10	C	0.288383	0.921987	ns
															Caulobacter	A2	A5	0.102396	0.511979	ns
															Caulobacter	A2	C	0.540203	0.967428	ns
															Caulobacter	A5	C	0.307329	0.921987	ns
															Cedecea	A10	A2	0.462335	0.870255	ns
															Cedecea	A10	A5	0.870255	0.870255	ns
															Cedecea	A10	C	0.683026	0.870255	ns
															Cedecea	A2	A5	0.567544	0.870255	ns
															Cedecea	A2	C	0.743918	0.870255	ns
															Cedecea	A5	C	0.806455	0.870255	ns
															Celeribacter	A10	A2	0.054961	0.274805	ns
															Celeribacter	A10	A5	1	1	ns
															Celeribacter	A10	C	0.307329	0.738007	ns
															Celeribacter	A2	A5	0.054961	0.274805	ns
															Celeribacter	A2	C	0.369003	0.738007	ns
															Celeribacter	A5	C	0.307329	0.738007	ns
															Cellulomonas	A10	A2	0.0603332	0.301666	ns
															Cellulomonas	A10	A5	0.567544	0.567544	ns
															Cellulomonas	A10	C	0.513538	0.567544	ns
															Cellulomonas	A2	A5	0.0142847	0.0857084	ns
															Cellulomonas	A2	C	0.220571	0.567544	ns
															Cellulomonas	A5	C	0.220571	0.567544	ns
															Cellulophaga	A10	A2	0.0454084	0.27245	ns
															Cellulophaga	A10	A5	0.838222	0.838222	ns
															Cellulophaga	A10	C	0.220571	0.838222	ns
															Cellulophaga	A2	A5	0.0723859	0.36193	ns
															Cellulophaga	A2	C	0.437843	0.838222	ns
															Cellulophaga	A5	C	0.307329	0.838222	ns
															Cellulosilyticum	A10	A2	0.015988	0.0959282	ns
															Cellulosilyticum	A10	A5	0.567544	0.743918	ns
															Cellulosilyticum	A10	C	0.0372951	0.186475	ns
															Cellulosilyticum	A2	A5	0.0661336	0.264535	ns
															Cellulosilyticum	A2	C	0.743918	0.743918	ns
															Cellulosilyticum	A5	C	0.130827	0.392482	ns
															Cellulosimicrobium	A10	A2	0.307329	0.967428	ns
															Cellulosimicrobium	A10	A5	0.414115	0.967428	ns
															Cellulosimicrobium	A10	C	0.437843	0.967428	ns
															Cellulosimicrobium	A2	A5	0.838222	0.967428	ns
															Cellulosimicrobium	A2	C	0.806455	0.967428	ns
															Cellulosimicrobium	A5	C	0.967428	0.967428	ns
															Cellvibrio	A10	A2	0.683026	0.683026	ns
															Cellvibrio	A10	A5	0.288383	0.683026	ns
															Cellvibrio	A10	C	0.0723859	0.434316	ns
															Cellvibrio	A2	A5	0.513538	0.683026	ns
															Cellvibrio	A2	C	0.165032	0.683026	ns
															Cellvibrio	A5	C	0.462335	0.683026	ns
															Cetia	A10	A2	0.902502	0.902502	ns
															Cetia	A10	A5	0.683026	0.902502	ns
															Cetia	A10	C	0.437843	0.902502	ns
															Cetia	A2	A5	0.775004	0.902502	ns
															Cetia	A2	C	0.513538	0.902502	ns
															Cetia	A5	C	0.713244	0.902502	ns
															Chamaesiphon	A10	A2	0.391164	0.782329	ns
															Chamaesiphon	A10	A5	0.0337243	0.202346	ns
															Chamaesiphon	A10	C	0.347641	0.782329	ns
															Chamaesiphon	A2	A5	0.205569	0.782329	ns
															Chamaesiphon	A2	C	0.934911	0.934911	ns
															Chamaesiphon	A5	C	0.236343	0.782329	ns
															Changchengzhania	A10	A2	0.27024	0.782329	ns
															Changchengzhania	A10	A5	0.391164	0.782329	ns
															Changchengzhania	A10	C	0.934911	0.934911	ns
															Changchengzhania	A2	A5	0.0499937	0.299962	ns
															Changchengzhania	A2	C	0.307329	0.782329	ns
															Changchengzhania	A5	C	0.347641	0.782329	ns
															Chania	A10	A2	0.624131	0.870255	ns
															Chania	A10	A5	0.624131	0.870255	ns
															Chania	A10	C	0.743918	0.870255	ns
															Chania	A2	A5	0.327082	0.870255	ns
															Chania	A2	C	0.870255	0.870255	ns
															Chania	A5	C	0.414115	0.870255	ns
															Chelativorans	A10	A2	0.010096	0.0605761	ns
															Chelativorans	A10	A5	0.414115	0.595531	ns
															Chelativorans	A10	C	0.177815	0.595531	ns
															Chelativorans	A2	A5	0.0791141	0.395571	ns
															Chelativorans	A2	C	0.220571	0.595531	ns
															Chelativorans	A5	C	0.595531	0.595531	ns
															Chelatococcus	A10	A2	0.414115	0.838222	ns
															Chelatococcus	A10	A5	0.437843	0.838222	ns
															Chelatococcus	A10	C	0.838222	0.838222	ns
															Chelatococcus	A2	A5	0.111269	0.667615	ns
															Chelatococcus	A2	C	0.307329	0.838222	ns
															Chelatococcus	A5	C	0.567544	0.838222	ns
															Chitinibacter	A10	A2	0.462335	0.683026	ns
															Chitinibacter	A10	A5	0.0274527	0.164716	ns
															Chitinibacter	A10	C	0.0723859	0.36193	ns
															Chitinibacter	A2	A5	0.141558	0.566232	ns
															Chitinibacter	A2	C	0.288383	0.683026	ns
															Chitinibacter	A5	C	0.683026	0.683026	ns
															Chitinimonas	A10	A2	0.624131	0.624131	ns
															Chitinimonas	A10	A5	0.391164	0.624131	ns
															Chitinimonas	A10	C	0.130827	0.624131	ns
															Chitinimonas	A2	A5	0.177815	0.624131	ns
															Chitinimonas	A2	C	0.307329	0.624131	ns
															Chitinimonas	A5	C	0.0178674	0.107204	ns
															Chitinolyticbacter	A10	A2	0.165032	0.660127	ns
															Chitinolyticbacter	A10	A5	0.27024	0.775004	ns
															Chitinolyticbacter	A10	C	0.775004	0.775004	ns
															Chitinolyticbacter	A2	A5	0.0127436	0.0764614	ns
															Chitinolyticbacter	A2	C	0.0940948	0.470474	ns
															Chitinolyticbacter	A5	C	0.414115	0.775004	ns
															Chitinophaga	A10	A5	0.0142847	0.0714237	ns
															Chitinophaga	A10	C	0.0661336	0.264535	ns
															Chitinophaga	A2	A5	0.437843	0.540203	ns
															Chitinophaga	A2	C	0.165032	0.495095	ns
															Chitinophaga	A5	C	0.540203	0.540203	ns
															Chlamydia	A10	A2	0.327082	0.934911	ns
															Chlamydia	A10	A5	0.934911	0.934911	ns
															Chlamydia	A10	C	0.462335	0.934911	ns
															Chlamydia	A2	A5	0.288383	0.934911	ns
															Chlamydia	A2	C	0.806455	0.934911	ns
															Chlamydia	A5	C	0.414115	0.934911	ns
															Chloracidobacterium	A10	A2	0.00896575	0.0537945	ns
															Chloracidobacterium	A10	A5	0.165032	0.567544	ns
															Chloracidobacterium	A10	C	0.567544	0.567544	ns
															Chloracidobacterium	A2	A5	0.220571	0.567544	ns
															Chloracidobacterium	A2	C	0.0411828	0.205914	ns
															Chloracidobacterium	A5	C	0.414115	0.567544	ns
															Chlorobaculum	A10	A2	0.0199375	0.119625	ns
															Chlorobaculum	A10	A5	0.177815	0.711261	ns
															Chlorobaculum	A10	C	0.120739	0.603693	ns
															Chlorobaculum	A2	A5	0.327082	0.838222	ns
															Chlorobaculum	A2	C	0.437843	0.838222	ns
															Chlorobaculum	A5	C	0.838222	0.838222	ns
															Chlorobium	A10	A2	0.015988	0.0959282	ns
															Chlorobium	A10	A5	0.0411828	0.205914	ns
															Chlorobium	A10	C	0.152953	0.61181	ns
															Chlorobium	A2	A5	0.713244	0.713244	ns
															Chlorobium	A2	C	0.327082	0.713244	ns
															Chlorobium	A5	C	0.540203	0.713244	ns
															Chloroflexus	A10	A2	0.806455	0.934911	ns
															Chloroflexus	A10	A5	0.934911	0.934911	ns
															Chloroflexus	A10	C	0.414115	0.934911	ns
															Chloroflexus	A2	A5	0.870255	0.934911	ns
															Chloroflexus	A2	C	0.288383	0.934911	ns
															Chloroflexus	A5	C	0.369003	0.934911	ns
															Chloroherpeton	A10	A2	0.0247134	0.123567	ns
															Chloroherpeton	A10	A5	0.191322	0.567544	ns
															Chloroherpeton	A2	A5	0.347641	0.567544	ns
															Chloroherpeton	A2	C	0.567544	0.567544	ns
															Chloroherpeton	A5	C	0.130827	0.52331	ns
															Chondrocystis	A10	A2	0.111269	0.333807	ns
															Chondrocystis	A10	A5	0.902502	0.902502	ns
															Chondrocystis	A10	C	0.0723859	0.333807	ns
															Chondrocystis	A2	A5	0.0863424	0.333807	ns
															Chondrocystis	A2	C	0.838222	0.902502	ns
															Chondrocystis	A5	C	0.054961	0.329766	ns
															Chondromyces	A10	A2	0.130827	0.654137	ns
															Chondromyces	A10	A5	0.902502	0.902502	ns
															Chondromyces	A10	C	0.288383	0.865148	ns
															Chondromyces	A2	A5	0.102396	0.614375	ns
															Chondromyces	A2	C	0.653308	0.902502	ns
															Chondromyces	A5	C	0.236343	0.865148	ns
															Christensenella	A10	A2	0.653308	0.870255	ns
															Christensenella	A10	A5	0.0863424	0.518054	ns
															Christensenella	A10	C	0.540203	0.870255	ns
															Christensenella	A2	A5	0.205569	0.870255	ns
															Christensenella	A2	C	0.870255	0.870255	ns
															Christensenella	A5	C	0.27024	0.870255	ns
															Chromobacterium	A10	A2	0.141558	0.566232	ns
															Chromobacterium	A10	A5	0.487574	0.653308	ns
															Chromobacterium	A10	C	0.307329	0.653308	ns
															Chromobacterium	A2	A5	0.03045	0.1827	ns
															Chromobacterium	A2	C	0.653308	0.653308	ns
															Chromobacterium	A5	C	0.0863424	0.431712	ns
															Chromohalobacter	A10	A2	0.0127436	0.0764614	ns
															Chromohalobacter	A10	A5	0.141558	0.614658	ns
															Chromohalobacter	A10	C	0.205569	0.614658	ns
															Chromohalobacter	A2	A5	0.307329	0.614658	ns
															Chromohalobacter	A2	C	0.220571	0.614658	ns
															Chromohalobacter	A5	C	0.838222	0.838222	ns
															Chroococcidiopsis	A10	A2	0.0723859	0.434316	ns
															Chroococcidiopsis	A10	A5	0.327082	0.870255	ns
															Chroococcidiopsis	A10	C	0.252896	0.870255	ns
															Chroococcidiopsis	A2	A5	0.414115	0.870255	ns
															Chroococcidiopsis	A2	C	0.513538	0.870255	ns
															Chroococcidiopsis	A5	C	0.870255	0.870255	ns
															Chryseobacterium	A10	A2	0.111269	0.437843	ns
															Chryseobacterium	A10	A5	0.437843	0.437843	ns
															Chryseobacterium	A10	C	0.414115	0.437843	ns
															Chryseobacterium	A2	A5	0.0178674	0.107204	ns
															Chryseobacterium	A2	C	0.437843	0.437843	ns
															Chryseobacterium	A5	C	0.111269	0.437843	ns
															Chryseoglobus	A10	A2	0.0863424	0.259027	ns
															Chryseoglobus	A10	A5	0.838222	0.838222	ns
															Chryseoglobus	A10	C	0.0372951	0.186475	ns
															Chryseoglobus	A2	A5	0.054961	0.219844	ns
															Chryseoglobus	A2	C	0.713244	0.838222	ns
															Chryseoglobus	A5	C	0.0222141	0.133284	ns
															Chryseolinea	A10	A5	0.054961	0.274805	ns
															Chryseolinea	A10	C	0.236343	0.462335	ns
															Chryseolinea	A2	A5	0.391164	0.462335	ns
															Chryseolinea	A2	C	0.111269	0.445077	ns
															Chryseolinea	A5	C	0.462335	0.462335	ns
															Chthonomonas	A10	A2	0.902502	0.934911	ns
															Chthonomonas	A10	A5	0.775004	0.934911	ns
															Chthonomonas	A10	C	0.934911	0.934911	ns
															Chthonomonas	A2	A5	0.870255	0.934911	ns
															Chthonomonas	A2	C	0.838222	0.934911	ns
															Chthonomonas	A5	C	0.713244	0.934911	ns
															Ciceribacter	A10	A2	0.0863424	0.345369	ns
															Ciceribacter	A10	A5	0.391164	0.391164	ns
															Ciceribacter	A2	A5	0.391164	0.391164	ns
															Ciceribacter	A2	C	0.347641	0.391164	ns
															Ciceribacter	A5	C	0.0723859	0.345369	ns
															Citricoccus	A10	A2	0.27024	0.624131	ns
															Citricoccus	A10	A5	0.27024	0.624131	ns
															Citricoccus	A10	C	0.624131	0.624131	ns
															Citricoccus	A2	A5	0.0274527	0.164716	ns
															Citricoccus	A2	C	0.111269	0.556346	ns
															Citricoccus	A5	C	0.540203	0.624131	ns
															Citrobacter	A10	A2	0.220571	0.870255	ns
															Citrobacter	A10	A5	0.870255	0.870255	ns
															Citrobacter	A10	C	0.369003	0.870255	ns
															Citrobacter	A2	A5	0.288383	0.870255	ns
															Citrobacter	A2	C	0.743918	0.870255	ns
															Citrobacter	A5	C	0.462335	0.870255	ns
															Citromicrobium	A10	A2	0.437843	0.653308	ns
															Citromicrobium	A10	A5	0.653308	0.653308	ns
															Citromicrobium	A10	C	0.191322	0.653308	ns
															Citromicrobium	A2	A5	0.220571	0.653308	ns
															Citromicrobium	A2	C	0.595531	0.653308	ns
															Citromicrobium	A5	C	0.0791141	0.474685	ns
															Clavibacter	A10	A2	0.152953	0.764763	ns
															Clavibacter	A10	A5	0.870255	0.870255	ns
															Clavibacter	A10	C	0.487574	0.870255	ns
															Clavibacter	A2	A5	0.111269	0.667615	ns
															Clavibacter	A2	C	0.462335	0.870255	ns
															Clavibacter	A5	C	0.391164	0.870255	ns
															Cloacibacillus	A10	A2	0.236343	0.713244	ns
															Cloacibacillus	A10	A5	0.307329	0.713244	ns
															Cloacibacillus	A10	C	0.414115	0.713244	ns
															Cloacibacillus	A2	A5	0.0274527	0.164716	ns
															Cloacibacillus	A2	C	0.713244	0.713244	ns
															Cloacibacillus	A5	C	0.0661336	0.330668	ns
															Cloacibacterium	A10	A2	0.120739	0.603693	ns
															Cloacibacterium	A10	A5	0.743918	0.743918	ns
															Cloacibacterium	A10	C	0.683026	0.743918	ns
															Cloacibacterium	A2	A5	0.220571	0.743918	ns
															Cloacibacterium	A2	C	0.0499937	0.299962	ns
															Cloacibacterium	A5	C	0.462335	0.743918	ns
															Clostridioides	A10	A5	0.0603332	0.241333	ns
															Clostridioides	A10	C	0.03045	0.15225	ns
															Clostridioides	A2	A5	0.437843	0.775004	ns
															Clostridioides	A2	C	0.624131	0.775004	ns
															Clostridioides	A5	C	0.775004	0.775004	ns
															Clostridium	A10	A2	0.010096	0.0605761	ns
															Clostridium	A10	A5	0.191322	0.595531	ns
															Clostridium	A10	C	0.0661336	0.330668	ns
															Clostridium	A2	A5	0.205569	0.595531	ns
															Clostridium	A2	C	0.462335	0.595531	ns
															Clostridium	A5	C	0.595531	0.595531	ns
															Cnuibacter	A10	A2	0.177815	0.505792	ns
															Cnuibacter	A10	A5	0.220571	0.505792	ns
															Cnuibacter	A10	C	0.838222	0.838222	ns
															Cnuibacter	A2	A5	0.010096	0.0605761	ns
															Cnuibacter	A2	C	0.252896	0.505792	ns
															Cnuibacter	A5	C	0.152953	0.505792	ns
															Cobetia	A10	A5	0.015988	0.0799401	ns
															Cobetia	A10	C	0.0723859	0.289544	ns
															Cobetia	A2	A5	0.683026	0.683026	ns
															Cobetia	A2	C	0.307329	0.683026	ns
															Cobetia	A5	C	0.540203	0.683026	ns
															Cohaesibacter	A10	A2	0.437843	0.838222	ns
															Cohaesibacter	A10	A5	0.205569	0.838222	ns
															Cohaesibacter	A10	C	0.567544	0.838222	ns
															Cohaesibacter	A2	A5	0.624131	0.838222	ns
															Cohaesibacter	A2	C	0.838222	0.838222	ns
															Cohaesibacter	A5	C	0.487574	0.838222	ns
															Cohnella	A10	A2	0.934911	0.934911	ns
															Cohnella	A10	A5	0.111269	0.654137	ns
															Cohnella	A10	C	0.653308	0.934911	ns
															Cohnella	A2	A5	0.130827	0.654137	ns
															Cohnella	A2	C	0.713244	0.934911	ns
															Cohnella	A5	C	0.252896	0.934911	ns
															Collimonas	A10	A2	0.487574	0.653308	ns
															Collimonas	A10	A5	0.177815	0.653308	ns
															Collimonas	A10	C	0.252896	0.653308	ns
[truncated: 6,276 more rows]

## Sheet: Beta diversity
Beta Diversity Profiling
	F.Model	R2	pval	p.adj
C vs A2	0.36639	0.035344	0.762	0.762
C vs A5	1.2662	0.11239	0.28	0.336
C vs A10	1.7493	0.14889	0.159	0.2385
A2 vs A5	2.6808	0.2114	0.057	0.114
A2 vs A10	3.0162	0.23173	0.035	0.105
A5 vs A10	2.6927	0.21214	0.032	0.105

## Sheet: Archaea_Phylum
Phylum Percent Abundance					Kruskal-Wallis		Dunn Test								Dunn Test
Phylum	Control	A2	A5	A10	p		Phylum	group1 (%abundance)	group2 (%abundance)	Effect	p	p.adj	p.adj.signif		Phylum	group1	group2	p	p.adj	p.adj.signif
Euryarchaeota	98.239	98.394	98.327	98.539	0.857		Candidatus_Geothermarchaeota	A10 (0.018)	A2 (0.042)	↑	0.00703834	0.0422301	*		Candidatus_Geothermarchaeota	A10	A2	0.00703834	0.0422301	*
Crenarchaeota	1.065	0.984	0.996	0.875	0.774										Candidatus_Geothermarchaeota	A10	A5	0.165032	0.567544	ns
Thaumarchaeota	0.572	0.505	0.551	0.487	0.715										Candidatus_Geothermarchaeota	A10	C	0.0499937	0.249968	ns
Candidatus_Lokiarchaeota	0.074	0.062	0.082	0.073	0.682										Candidatus_Geothermarchaeota	A2	A5	0.191322	0.567544	ns
Candidatus_Geothermarchaeota	0.033	0.042	0.031	0.018	0.0503										Candidatus_Geothermarchaeota	A2	C	0.462335	0.567544	ns
Candidatus_Micrarchaeota	0.017	0.013	0.014	0.008	0.201										Candidatus_Geothermarchaeota	A5	C	0.567544	0.567544	ns
															Candidatus_Korarchaeota	A10	A2	0.437843	0.967428	ns
															Candidatus_Korarchaeota	A10	A5	0.130827	0.707791	ns
															Candidatus_Korarchaeota	A10	C	0.141558	0.707791	ns
															Candidatus_Korarchaeota	A2	A5	0.462335	0.967428	ns
															Candidatus_Korarchaeota	A2	C	0.487574	0.967428	ns
															Candidatus_Korarchaeota	A5	C	0.967428	0.967428	ns
															Candidatus_Lokiarchaeota	A10	A2	0.743918	0.902502	ns
															Candidatus_Lokiarchaeota	A10	A5	0.391164	0.902502	ns
															Candidatus_Lokiarchaeota	A10	C	0.902502	0.902502	ns
															Candidatus_Lokiarchaeota	A2	A5	0.236343	0.902502	ns
															Candidatus_Lokiarchaeota	A2	C	0.653308	0.902502	ns
															Candidatus_Lokiarchaeota	A5	C	0.462335	0.902502	ns
															Candidatus_Micrarchaeota	A10	A2	0.177815	0.711261	ns
															Candidatus_Micrarchaeota	A10	A5	0.0723859	0.36193	ns
															Candidatus_Micrarchaeota	A10	C	0.054961	0.329766	ns
															Candidatus_Micrarchaeota	A2	A5	0.653308	0.902502	ns
															Candidatus_Micrarchaeota	A2	C	0.567544	0.902502	ns
															Candidatus_Micrarchaeota	A5	C	0.902502	0.902502	ns
															Crenarchaeota	A10	A2	0.347641	0.902502	ns
															Crenarchaeota	A10	A5	0.713244	0.902502	ns
															Crenarchaeota	A10	C	0.414115	0.902502	ns
															Crenarchaeota	A2	A5	0.567544	0.902502	ns
															Crenarchaeota	A2	C	0.902502	0.902502	ns
															Crenarchaeota	A5	C	0.653308	0.902502	ns
															Euryarchaeota	A10	A2	0.567544	0.967428	ns
															Euryarchaeota	A10	A5	0.595531	0.967428	ns
															Euryarchaeota	A10	C	0.391164	0.967428	ns
															Euryarchaeota	A2	A5	0.967428	0.967428	ns
															Euryarchaeota	A2	C	0.775004	0.967428	ns
															Euryarchaeota	A5	C	0.743918	0.967428	ns
															Thaumarchaeota	A10	A2	0.870255	1	ns
															Thaumarchaeota	A10	A5	0.462335	1	ns
															Thaumarchaeota	A10	C	0.462335	1	ns
															Thaumarchaeota	A2	A5	0.369003	1	ns
															Thaumarchaeota	A2	C	0.369003	1	ns
															Thaumarchaeota	A5	C	1	1	ns

## Sheet: Archaea_Order
Percentage Abundance					Kruskal-Wallis		Dunn Test								Dunn Test
Order	C	A2	A5	A10	p		Phylum	group1 (%abundance)	group2 (%abundance)	Effect	p	p.adj	p.adj.signif		Order	group1	group2	p	p.adj	p.adj.signif
Methanobacteriales	69.833	67.686	72.051	84.175	0.02		Methanomassiliicoccales	A10 (3.89)	A2 (11.98)	↑	0.00166544	0.00999265	**		Archaeoglobales	A10	A2	0.00425838	0.0255503	*
Methanomassiliicoccales	11.219	11.981	10.707	3.888	0.00444		Thermoplasmatales	A10 (1.047)	A2 (2.80)	↑	0.00191336	0.0109738	*		Methanobacteriales	A10	C	0.00483952	0.0290371	*
Halobacteriales	3.028	3.48	2.509	1.833	0.0545		Thermoplasmatales	A10 (1.047)	C (2.639)	↑	0.00219476	0.0109738	*		Methanomassiliicoccales	A10	A5	0.00483952	0.0193581	*
Thermoplasmatales	2.639	2.797	2.441	1.047	0.0042		Archaeoglobales	A10 (0.153)	A2 (0.25)	↑	0.00425838	0.0255503	*		Methanomassiliicoccales	A10	C	0.00425838	0.0193581	*
Haloferacales	2.625	3.029	2.35	1.58	0.0649		Methanomassiliicoccales	A10 (3.89)	C (11.219)	↑	0.00425838	0.0193581	*		Thermoplasmatales	A10	A2	0.00191336	0.0109738	*
Natrialbales	2.13	2.398	1.766	1.323	0.0578		Methanobacteriales	A10 (84.18)	C (69.83)	↓	0.00483952	0.0290371	*		Thermoplasmatales	A10	A5	0.00794988	0.0317995	*
Methanosarcinales	2.018	1.996	1.995	1.437	0.16		Methanomassiliicoccales	A10 (3.89)	A5 (10.7)	↑	0.00483952	0.0193581	*		Thermoplasmatales	A10	C	0.00219476	0.0109738	*
Methanomicrobiales	1.677	1.868	1.645	1.061	0.0911		Thermoplasmatales	A10 (1.047)	A5 (2.44)	↑	0.00794988	0.0317995	*		Methanomassiliicoccales	A10	A2	0.00166544	0.00999265	**
Thermococcales	1.674	1.838	1.496	1.048	0.0603										Acidilobales	A10	A2	0.806455	0.934911	ns
Methanococcales	0.961	0.804	1	0.905	0.384										Acidilobales	A10	A5	0.327082	0.934911	ns
Sulfolobales	0.56	0.459	0.554	0.516	0.895										Acidilobales	A10	C	0.934911	0.934911	ns
Methanocellales	0.443	0.475	0.381	0.29	0.0888										Acidilobales	A2	A5	0.462335	0.934911	ns
Thermoproteales	0.273	0.288	0.229	0.18	0.0832										Acidilobales	A2	C	0.743918	0.934911	ns
Nitrosopumilales	0.234	0.207	0.254	0.242	0.694										Acidilobales	A5	C	0.288383	0.934911	ns
Archaeoglobales	0.233	0.253	0.216	0.153	0.0261										Archaeoglobales	A10	A5	0.0940948	0.376379	ns
Nitrososphaerales	0.203	0.19	0.18	0.138	0.173										Archaeoglobales	A10	C	0.0199375	0.0996877	ns
Desulfurococcales	0.183	0.181	0.145	0.115	0.118										Archaeoglobales	A2	A5	0.236343	0.595531	ns
Acidilobales	0.068	0.071	0.081	0.069	0.705										Archaeoglobales	A2	C	0.595531	0.595531	ns
															Archaeoglobales	A5	C	0.513538	0.595531	ns
															Desulfurococcales	A10	A2	0.0791141	0.395571	ns
															Desulfurococcales	A10	A5	0.437843	0.653308	ns
															Desulfurococcales	A10	C	0.0274527	0.164716	ns
															Desulfurococcales	A2	A5	0.327082	0.653308	ns
															Desulfurococcales	A2	C	0.653308	0.653308	ns
															Desulfurococcales	A5	C	0.152953	0.61181	ns
															Halobacteriales	A10	A2	0.010096	0.0605761	ns
															Halobacteriales	A10	A5	0.220571	0.624131	ns
															Halobacteriales	A10	C	0.0372951	0.186475	ns
															Halobacteriales	A2	A5	0.177815	0.624131	ns
															Halobacteriales	A2	C	0.624131	0.624131	ns
															Halobacteriales	A5	C	0.391164	0.624131	ns
															Haloferacales	A10	A2	0.0222141	0.11107	ns
															Haloferacales	A10	A5	0.120739	0.482954	ns
															Haloferacales	A10	C	0.0178674	0.107204	ns
															Haloferacales	A2	A5	0.462335	0.924671	ns
															Haloferacales	A2	C	0.934911	0.934911	ns
															Haloferacales	A5	C	0.414115	0.924671	ns
															Methanobacteriales	A10	A2	0.0113514	0.0567572	ns
															Methanobacteriales	A10	A5	0.03045	0.1218	ns
															Methanobacteriales	A2	A5	0.713244	0.775004	ns
															Methanobacteriales	A2	C	0.775004	0.775004	ns
															Methanobacteriales	A5	C	0.513538	0.775004	ns
															Methanocellales	A10	A2	0.0274527	0.137263	ns
															Methanocellales	A10	A5	0.191322	0.738007	ns
															Methanocellales	A10	C	0.0274527	0.137263	ns
															Methanocellales	A2	A5	0.369003	0.738007	ns
															Methanocellales	A2	C	1	1	ns
															Methanocellales	A5	C	0.369003	0.738007	ns
															Methanococcales	A10	A2	0.487574	0.743918	ns
															Methanococcales	A10	A5	0.307329	0.743918	ns
															Methanococcales	A10	C	0.743918	0.743918	ns
															Methanococcales	A2	A5	0.0863424	0.518054	ns
															Methanococcales	A2	C	0.307329	0.743918	ns
															Methanococcales	A5	C	0.487574	0.743918	ns
															Methanomassiliicoccales	A2	A5	0.743918	0.967428	ns
															Methanomassiliicoccales	A2	C	0.775004	0.967428	ns
															Methanomassiliicoccales	A5	C	0.967428	0.967428	ns
															Methanomicrobiales	A10	A2	0.0372951	0.186475	ns
															Methanomicrobiales	A10	A5	0.0499937	0.199975	ns
															Methanomicrobiales	A10	C	0.03045	0.1827	ns
															Methanomicrobiales	A2	A5	0.902502	0.934911	ns
															Methanomicrobiales	A2	C	0.934911	0.934911	ns
															Methanomicrobiales	A5	C	0.838222	0.934911	ns
															Methanosarcinales	A10	A2	0.0791141	0.316457	ns
															Methanosarcinales	A10	A5	0.0603332	0.301666	ns
															Methanosarcinales	A10	C	0.054961	0.301666	ns
															Methanosarcinales	A2	A5	0.902502	0.967428	ns
															Methanosarcinales	A2	C	0.870255	0.967428	ns
															Methanosarcinales	A5	C	0.967428	0.967428	ns
															Natrialbales	A10	A2	0.0127436	0.0764614	ns
															Natrialbales	A10	A5	0.220571	0.661713	ns
															Natrialbales	A10	C	0.03045	0.15225	ns
															Natrialbales	A2	A5	0.205569	0.661713	ns
															Natrialbales	A2	C	0.743918	0.743918	ns
															Natrialbales	A5	C	0.347641	0.695282	ns
															Nitrosopumilales	A10	A2	0.513538	0.838222	ns
															Nitrosopumilales	A10	A5	0.595531	0.838222	ns
															Nitrosopumilales	A10	C	0.838222	0.838222	ns
															Nitrosopumilales	A2	A5	0.236343	0.838222	ns
															Nitrosopumilales	A2	C	0.653308	0.838222	ns
															Nitrosopumilales	A5	C	0.462335	0.838222	ns
															Nitrososphaerales	A10	A2	0.152953	0.61181	ns
															Nitrososphaerales	A10	A5	0.0863424	0.431712	ns
															Nitrososphaerales	A10	C	0.0372951	0.223771	ns
															Nitrososphaerales	A2	A5	0.775004	0.775004	ns
															Nitrososphaerales	A2	C	0.513538	0.775004	ns
															Nitrososphaerales	A5	C	0.713244	0.775004	ns
															Sulfolobales	A10	A2	0.653308	0.967428	ns
															Sulfolobales	A10	A5	0.743918	0.967428	ns
															Sulfolobales	A10	C	0.967428	0.967428	ns
															Sulfolobales	A2	A5	0.437843	0.967428	ns
															Sulfolobales	A2	C	0.683026	0.967428	ns
															Sulfolobales	A5	C	0.713244	0.967428	ns
															Thermococcales	A10	A2	0.0142847	0.0857084	ns
															Thermococcales	A10	A5	0.130827	0.52331	ns
															Thermococcales	A10	C	0.0247134	0.123567	ns
															Thermococcales	A2	A5	0.347641	0.838222	ns
															Thermococcales	A2	C	0.838222	0.838222	ns
															Thermococcales	A5	C	0.462335	0.838222	ns
															Thermoplasmatales	A2	A5	0.653308	0.967428	ns
															Thermoplasmatales	A2	C	0.967428	0.967428	ns
															Thermoplasmatales	A5	C	0.683026	0.967428	ns
															Thermoproteales	A10	A2	0.0222141	0.133284	ns
															Thermoproteales	A10	A5	0.252896	0.654163	ns
															Thermoproteales	A10	C	0.0337243	0.168622	ns
															Thermoproteales	A2	A5	0.252896	0.654163	ns
															Thermoproteales	A2	C	0.870255	0.870255	ns
															Thermoproteales	A5	C	0.327082	0.654163	ns

## Sheet: Archaea_Genus
Percentage Abundance					Kruskal-Wallis		Dunn Test								Dunn Test							Significant
Genus	Control	A2	A5	A10	p		Genus	group1 (%abundance)	group2 (%abundance)	Effect	p	p.adj	p.adj.signif		Genus	group1	group2	p	p.adj	p.adj.signif		Genus	Control	A2	A5	A10	p
Methanobrevibacter	75.9859	74.1925	77.8967	85.3954	0.0252		Aeropyrum	A10 (0.02)	C (0.04)	↑	0.0028744	0.0172464	*		Aeropyrum	A10	C	0.0028744	0.0172464	*		Methanobrevibacter	75.9859	74.1925	77.8967	85.3954	0.0252
Candidatus_Methanomethylophilus	2.2556	2.51608	2.10257	0.682953	0.00458		Candidatus_Methanomethylophilus	A10 (0.68)	A2 (2.52)	↑	0.00219476	0.0131686	*		Candidatus_Methanomethylophilus	A10	A2	0.00219476	0.0131686	*		Candidatus_Methanomethylophilus	2.2556	2.51608	2.10257	0.682953	0.00458
Thermococcus	1.67269	1.90948	1.46129	0.953756	0.0399		Candidatus_Methanomethylophilus	A10 (0.68)	C (2.26)	↑	0.00328184	0.0164092	*		Candidatus_Methanomethylophilus	A10	A5	0.00483952	0.0193581	*		Thermococcus	1.67269	1.90948	1.46129	0.953756	0.0399
Methanosphaera	1.49426	1.40532	1.45444	1.36503	0.667		Candidatus_Methanomethylophilus	A10 (0.68)	A5 (2.10)	↑	0.00483952	0.0193581	*		Candidatus_Methanomethylophilus	A10	C	0.00328184	0.0164092	*		Methanobacterium	0.970029	0.93974	1.01656	0.809383	0.0271
Methanosarcina	1.17012	1.13893	1.15952	0.836085	0.199		Candidatus_Methanoplasma	A10 (0.29)	C (0.88)	↑	0.00549152	0.0248871	*		Candidatus_Methanoplasma	A10	A5	0.00622178	0.0248871	*		Candidatus_Methanoplasma	0.884809	1.01141	0.867939	0.290057	0.0039
Methanobacterium	0.970029	0.93974	1.01656	0.809383	0.0271		Candidatus_Methanoplasma	A10 (0.29)	A5 (0.87)	↑	0.00622178	0.0248871	*		Candidatus_Methanoplasma	A10	C	0.00549152	0.0248871	*		Natronomonas	0.442181	0.485985	0.325012	0.236123	0.0325
Candidatus_Methanoplasma	0.884809	1.01141	0.867939	0.290057	0.0039		Candidatus_Methanoplasma	A10 (0.29)	A2 (1.01)	↑	0.000941225	0.00564735	**		Conexivisphaera	A10	A2	0.00374124	0.0224475	*		Methanothrix	0.426648	0.436623	0.355293	0.228396	0.0339
Halorubrum	0.739007	0.861474	0.610263	0.381573	0.0545		Conexivisphaera	A10 (0.02)	A2 (0.05)	↑	0.00374124	0.0224475	*		Geoglobus	A10	A2	0.00374124	0.0224475	*		Haloplanus	0.424135	0.425894	0.344857	0.196247	0.025
Natrinema	0.592881	0.662014	0.453987	0.350585	0.0594		Geoglobus	A10 (0.05)	A2 (0.1)	↑	0.00374124	0.0224475	*		Halanaeroarchaeum	A10	A2	0.00703834	0.0422301	*		Halobacterium	0.367771	0.457032	0.291807	0.200318	0.0309
Methanococcus	0.549237	0.503014	0.604665	0.481724	0.338		Halanaeroarchaeum	A10 (0.04)	A2 (0.08)	↑	0.00703834	0.0422301	*		Halapricum	A10	A2	0.00794988	0.0476993	*		Halosimplex	0.296194	0.362182	0.24607	0.162723	0.0476
Methanocella	0.507409	0.554213	0.431411	0.30396	0.0679		Halapricum	A10 (0.05)	A2 (0.11)	↑	0.00794988	0.0476993	*		Halobacterium	A10	A2	0.00549152	0.0329491	*		Methanofollis	0.285085	0.304568	0.226298	0.146695	0.0303
Methanoculleus	0.501254	0.585884	0.465442	0.309779	0.0714		Halobacterium	A10 (0.20)	A2 (0.46)	↑	0.00549152	0.0329491	*		Halobiforma	A10	A2	0.00622178	0.0373307	*		Methanoregula	0.283835	0.321087	0.251042	0.156732	0.0411
Natronomonas	0.442181	0.485985	0.325012	0.236123	0.0325		Halobiforma	A10 (0.07)	A2 (0.16)	↑	0.00622178	0.0373307	*		Halodesulfurarchaeum	A10	A2	0.00794988	0.0476993	*		Methanothermobacter	0.273011	0.280907	0.279209	0.188806	0.00684
Methanothrix	0.426648	0.436623	0.355293	0.228396	0.0339		Halodesulfurarchaeum	A10 (0.04)	A2 (0.07)	↑	0.00794988	0.0476993	*		Halopenitus	A10	A2	0.00374124	0.0224475	*		Methanolacinia	0.211644	0.244777	0.232768	0.123709	0.0261
Haloplanus	0.424135	0.425894	0.344857	0.196247	0.025		Halopenitus	A10 (0.04)	A2 (0.1)	↑	0.00374124	0.0224475	*		Haloplanus	A10	C	0.00425838	0.0255503	*		Methanococcoides	0.199272	0.245714	0.207744	0.117605	0.019
Candidatus_Halobonum	0.410676	0.524202	0.386023	0.278375	0.104		Haloplanus	A10 (0.20)	C (0.42)	↑	0.00425838	0.0255503	*		Halorientalis	A10	A2	0.00549152	0.0329491	*		Halarchaeum	0.188088	0.196612	0.135677	0.085424	0.0455
Methanocaldococcus	0.373389	0.262988	0.357944	0.31659	0.259		Halorientalis	A10 (0.08)	A2 (0.18)	↑	0.00549152	0.0329491	*		Halorussus	A10	A2	0.0028744	0.0172464	*		Halorussus	0.181938	0.232424	0.153344	0.0935941	0.0242
Halobacterium	0.367771	0.457032	0.291807	0.200318	0.0309		Halorussus	A10 (0.09)	A2 (0.23)	↑	0.0028744	0.0172464	*		Halosimplex	A10	A2	0.00703834	0.0422301	*		Pyrococcus	0.178126	0.171116	0.173758	0.110792	0.0411
Haloarcula	0.363099	0.442747	0.334014	0.206697	0.051		Halosimplex	A10 (0.16)	A2 (0.36)	↑	0.00703834	0.0422301	*		Halostella	A10	C	0.00549152	0.0329491	*		Methanohalophilus	0.173485	0.181447	0.168342	0.102996	0.0227
Haloferax	0.340459	0.427552	0.325612	0.194277	0.0623		Halostella	A10 (0.09)	C (0.16)	↑	0.00549152	0.0329491	*		Halovivax	A10	A2	0.00549152	0.0329491	*		Halostella	0.161117	0.146807	0.122609	0.0927894	0.0368
Halorhabdus	0.327773	0.397525	0.276773	0.189999	0.0545		Halovivax	A10 (0.05)	A2 (0.11)	↑	0.00549152	0.0329491	*		Methanobacterium	A10	A5	0.00483952	0.0290371	*		Methanoplanus	0.146189	0.155731	0.181643	0.090106	0.0139
Haloterrigena	0.301275	0.30823	0.259498	0.175579	0.061		Methanobacterium	A10 (0.81)	A5 (1.02)	↑	0.00483952	0.0290371	*		Methanobrevibacter	A10	C	0.00549152	0.0329491	*		Salinigranum	0.146078	0.173686	0.121591	0.0712067	0.0458
Halosimplex	0.296194	0.362182	0.24607	0.162723	0.0476		Methanobrevibacter	A10 (85.4)	C (75.99)	↓	0.00549152	0.0329491	*		Methanococcoides	A10	A2	0.00251364	0.0150819	*		Methanomassiliicoccus	0.134873	0.119151	0.147046	0.0744147	0.00222
Methanofollis	0.285085	0.304568	0.226298	0.146695	0.0303		Methanococcoides	A10 (0.12)	A2 (0.25)	↑	0.00251364	0.0150819	*		Methanofollis	A10	C	0.00703834	0.0422301	*		Halogeometricum	0.134085	0.144354	0.122827	0.0675807	0.0416
Methanoregula	0.283835	0.321087	0.251042	0.156732	0.0411		Methanofollis	A10 (0.15)	C (0.29)	↑	0.00703834	0.0422301	*		Methanohalophilus	A10	A2	0.00549152	0.0329491	*		Halorientalis	0.122537	0.180403	0.111115	0.0816958	0.0468
Methanothermobacter	0.273011	0.280907	0.279209	0.188806	0.00684		Methanohalophilus	A10 (0.1)	A2 (0.17)	↑	0.00549152	0.0329491	*		Methanolacinia	A10	A5	0.00622178	0.0373307	*		Methanolobus	0.121686	0.109208	0.136539	0.0696502	0.0129
Methanolacinia	0.211644	0.244777	0.232768	0.123709	0.0261		Methanolacinia	A10 (0.12)	A5 (0.23)	↑	0.00622178	0.0373307	*		Methanolobus	A10	A5	0.00328184	0.019691	*		Methanosphaerula	0.121525	0.136572	0.103694	0.058523	0.0331
Nitrosopumilus	0.208195	0.18943	0.220155	0.200041	0.735		Methanolobus	A10 (0.07)	A5 (0.14)	↑	0.00328184	0.019691	*		Methanolobus	A10	C	0.00622178	0.0311089	*		Halobiforma	0.119892	0.155377	0.10588	0.0656013	0.0434
Acidianus	0.199524	0.175701	0.184298	0.187537	0.997		Methanolobus	A10 (0.07)	C (0.12)	↑	0.00622178	0.0311089	*		Methanomassiliicoccus	A10	C	0.0028744	0.014372	*		Pyrobaculum	0.11185	0.125079	0.0833618	0.0597585	0.0156
Methanococcoides	0.199272	0.245714	0.207744	0.117605	0.019		Methanomassiliicoccus	A10 (0.07)	C (0.13)	↑	0.0028744	0.014372	*		Methanosphaerula	A10	C	0.00622178	0.0373307	*		Halovivax	0.102887	0.11237	0.0903352	0.0519381	0.0223
Sulfolobus	0.18912	0.154379	0.189601	0.168613	0.974		Methanomassiliicoccus	A10 (0.07)	A5 (0.15)	↑	0.000381542	0.00228925	**		Methanospirillum	A10	A5	0.00219476	0.0131686	*		Natronorubrum	0.102266	0.143867	0.0991985	0.0584391	0.0411
Halarchaeum	0.188088	0.196612	0.135677	0.085424	0.0455		Methanoplanus	A10 (0.09)	A5 (0.18)	↑	0.00144739	0.00868437	**		Methanothermobacter	A10	A2	0.00328184	0.0164092	*		Geoglobus	0.0939634	0.102684	0.0862097	0.0530947	0.0281
Methanocorpusculum	0.187301	0.229148	0.189155	0.113571	0.0506		Methanosalsum	A10 (0.04)	A5 (0.07)	↑	0.000812902	0.00487741	**		Methanothermobacter	A10	A5	0.00328184	0.0164092	*		Salinibaculum	0.0917611	0.103469	0.0715429	0.0407565	0.0286
Halorussus	0.181938	0.232424	0.153344	0.0935941	0.0242		Methanosphaerula	A10 (0.06)	C (0.12)	↑	0.00622178	0.0373307	*		Methanothermobacter	A10	C	0.00896575	0.035863	*		Halapricum	0.0904164	0.10996	0.0730542	0.0511178	0.045
Pyrococcus	0.178126	0.171116	0.173758	0.110792	0.0411		Methanospirillum	A10 (0.05)	A5 (0.09)	↑	0.00219476	0.0131686	*		Methanothrix	A10	C	0.00794988	0.0476993	*		Halostagnicola	0.0896434	0.10108	0.0688277	0.0533846	0.0435
Methanohalophilus	0.173485	0.181447	0.168342	0.102996	0.0227		Methanothermobacter	A10 (0.19)	A2 (0.28)	↑	0.00328184	0.0164092	*		Natrarchaeobaculum	A10	A2	0.00794988	0.0476993	*		Natronobacterium	0.0884755	0.0901235	0.0736023	0.0425044	0.0429
Halostella	0.161117	0.146807	0.122609	0.0927894	0.0368		Methanothermobacter	A10 (0.19)	A5 (0.28)	↑	0.00328184	0.0164092	*		Natronobacterium	A10	C	0.00703834	0.0422301	*		Methanospirillum	0.0793189	0.0735846	0.0930562	0.0503639	0.0192
Halomicrobium	0.154052	0.161339	0.144114	0.0874169	0.102		Methanothrix	A10 (0.23)	C (0.43)	↑	0.00794988	0.0476993	*		Natronorubrum	A10	A2	0.00425838	0.0255503	*		Thermoplasma	0.0760011	0.0879552	0.0629038	0.0410878	0.0447
Nitrososphaera	0.150368	0.166514	0.138039	0.0906398	0.0535		Natrarchaeobaculum	A10 (0.08)	A2 (0.18)	↑	0.00794988	0.0476993	*		Pyrobaculum	A10	A2	0.00483952	0.0290371	*		Halopenitus	0.0699493	0.100545	0.0699025	0.038308	0.0339
Natrarchaeobaculum	0.149338	0.175911	0.136113	0.0834596	0.0555		Natronobacterium	A10 (0.04)	C (0.09)	↑	0.00703834	0.0422301	*		Pyrococcus	A10	C	0.00622178	0.0373307	*		Halodesulfurarchaeum	0.0681263	0.0731296	0.0580848	0.0360923	0.0397
Methanoplanus	0.146189	0.155731	0.181643	0.090106	0.0139		Natronorubrum	A10 (0.06)	A2 (0.14)	↑	0.00425838	0.0255503	*		Salinibaculum	A10	A2	0.00794988	0.0476993	*		Halanaeroarchaeum	0.057667	0.0783471	0.0486993	0.0374535	0.0472
Salinigranum	0.146078	0.173686	0.121591	0.0712067	0.0458		Pyrobaculum	A10 (0.06)	A2 (0.13)	↑	0.00483952	0.0290371	*		Candidatus_Methanoplasma	A10	A2	0.000941225	0.00564735	**		Methanosalsum	0.0551	0.056699	0.0728902	0.0377491	0.0104
Natronococcus	0.135807	0.150642	0.117154	0.0735553	0.0687		Pyrococcus	A10 (0.11)	C (0.18)	↑	0.00622178	0.0373307	*		Methanomassiliicoccus	A10	A5	0.000381542	0.00228925	**		Haloquadratum	0.0469045	0.0503998	0.0590254	0.0269893	0.0491
Methanomassiliicoccus	0.134873	0.119151	0.147046	0.0744147	0.00222		Salinibaculum	A10 (0.04)	A2 (0.1)	↑	0.00794988	0.0476993	*		Methanoplanus	A10	A5	0.00144739	0.00868437	**		Aeropyrum	0.0448006	0.0404013	0.0292482	0.0165346	0.0195
Methanothermus	0.134195	0.132426	0.143661	0.116613	0.185		Methanothermobacter	A10 (0.19)	C (0.27)	↑	0.00896575	0.035863	*		Methanosalsum	A10	A5	0.000812902	0.00487741	**		Conexivisphaera	0.0392636	0.0525225	0.0366676	0.0191429	0.0281
Halogeometricum	0.134085	0.144354	0.122827	0.0675807	0.0416										Acidianus	A10	A2	1	1	ns
Haloprofundus	0.131683	0.138266	0.100128	0.0726698	0.0687										Acidianus	A10	A5	0.870255	1	ns
Archaeoglobus	0.130683	0.142903	0.106901	0.0811693	0.0634										Acidianus	A10	C	0.870255	1	ns
Salinarchaeum	0.130286	0.183568	0.103873	0.0813216	0.0865										Acidianus	A2	A5	0.870255	1	ns
Halobellus	0.123543	0.162116	0.121429	0.0862549	0.117										Acidianus	A2	C	0.870255	1	ns
Halorientalis	0.122537	0.180403	0.111115	0.0816958	0.0468										Acidianus	A5	C	1	1	ns
Halopiger	0.121972	0.132305	0.104011	0.0706561	0.0718										Acidilobus	A10	A2	0.0142847	0.0857084	ns
Methanolobus	0.121686	0.109208	0.136539	0.0696502	0.0129										Acidilobus	A10	A5	0.307329	0.614658	ns
Methanosphaerula	0.121525	0.136572	0.103694	0.058523	0.0331										Acidilobus	A10	C	0.27024	0.614658	ns
Halolamina	0.120492	0.139981	0.0852009	0.073933	0.0573										Acidilobus	A2	A5	0.152953	0.614658	ns
Halobiforma	0.119892	0.155377	0.10588	0.0656013	0.0434										Acidilobus	A2	C	0.177815	0.614658	ns
Pyrobaculum	0.11185	0.125079	0.0833618	0.0597585	0.0156										Acidilobus	A5	C	0.934911	0.934911	ns
Thermofilum	0.104043	0.0939258	0.0831104	0.0559503	0.104										Aciduliprofundum	A10	A2	0.102396	0.409583	ns
Salarchaeum	0.102988	0.102088	0.0789728	0.0609385	0.061										Aciduliprofundum	A10	A5	0.0940948	0.409583	ns
Halovivax	0.102887	0.11237	0.0903352	0.0519381	0.0223										Aciduliprofundum	A10	C	0.010096	0.0605761	ns
Natronorubrum	0.102266	0.143867	0.0991985	0.0584391	0.0411										Aciduliprofundum	A2	A5	0.967428	0.967428	ns
Halalkalicoccus	0.100805	0.134941	0.097571	0.0657899	0.0847										Aciduliprofundum	A2	C	0.347641	0.738007	ns
Geoglobus	0.0939634	0.102684	0.0862097	0.0530947	0.0281										Aciduliprofundum	A5	C	0.369003	0.738007	ns
Salinibaculum	0.0917611	0.103469	0.0715429	0.0407565	0.0286										Aeropyrum	A10	A2	0.0199375	0.0996877	ns
Halalkaliarchaeum	0.0913027	0.088474	0.0714645	0.0486458	0.112										Aeropyrum	A10	A5	0.120739	0.458858	ns
Halapricum	0.0904164	0.10996	0.0730542	0.0511178	0.045										Aeropyrum	A2	A5	0.437843	0.513538	ns
Halostagnicola	0.0896434	0.10108	0.0688277	0.0533846	0.0435										Aeropyrum	A2	C	0.513538	0.513538	ns
Natronobacterium	0.0884755	0.0901235	0.0736023	0.0425044	0.0429										Aeropyrum	A5	C	0.152953	0.458858	ns
Aciduliprofundum	0.0874887	0.0661836	0.0674047	0.042604	0.0755										Archaeoglobus	A10	A2	0.0142847	0.0857084	ns
Candidatus_Prometheoarchaeum	0.0872794	0.0732565	0.0963027	0.0787395	0.549										Archaeoglobus	A10	A5	0.120739	0.482954	ns
Natrialba	0.0797361	0.101664	0.072632	0.0465935	0.0545										Archaeoglobus	A10	C	0.0274527	0.137263	ns
Methanospirillum	0.0793189	0.0735846	0.0930562	0.0503639	0.0192										Archaeoglobus	A2	A5	0.369003	0.806455	ns
Candidatus_Nitrosocosmicus	0.0777854	0.0541379	0.0646726	0.0541525	0.676										Archaeoglobus	A2	C	0.806455	0.806455	ns
Methanopyrus	0.0774129	0.0830896	0.0677212	0.0524156	0.265										Archaeoglobus	A5	C	0.513538	0.806455	ns
Sulfurisphaera	0.0772333	0.0508504	0.0583941	0.0513302	0.861										Caldisphaera	A10	A2	0.165032	0.825159	ns
Thermoplasma	0.0760011	0.0879552	0.0629038	0.0410878	0.0447										Caldisphaera	A10	A5	0.838222	0.838222	ns
Methanotorris	0.0712941	0.0650817	0.0562128	0.0617586	0.496										Caldisphaera	A10	C	0.347641	0.838222	ns
Methanomethylovorans	0.0702498	0.0744498	0.0798309	0.0574993	0.252										Caldisphaera	A2	A5	0.111269	0.667615	ns
Halopenitus	0.0699493	0.100545	0.0699025	0.038308	0.0339										Caldisphaera	A2	C	0.653308	0.838222	ns
Halodesulfurarchaeum	0.0681263	0.0731296	0.0580848	0.0360923	0.0397										Caldisphaera	A5	C	0.252896	0.838222	ns
Candidatus_Nitrosotenuis	0.0647985	0.068657	0.0540361	0.0428194	0.209										Candidatus_Halobonum	A10	A2	0.015988	0.0959282	ns
Thermoproteus	0.0633651	0.0937913	0.0664052	0.0527213	0.161										Candidatus_Halobonum	A10	A5	0.205569	0.653308	ns
Metallosphaera	0.0591111	0.0548852	0.0728939	0.0459048	0.177										Candidatus_Halobonum	A10	C	0.0863424	0.431712	ns
Halanaeroarchaeum	0.057667	0.0783471	0.0486993	0.0374535	0.0472										Candidatus_Halobonum	A2	A5	0.252896	0.653308	ns
Methanosalsum	0.0551	0.056699	0.0728902	0.0377491	0.0104										Candidatus_Halobonum	A2	C	0.487574	0.653308	ns
Methanothermococcus	0.051246	0.0533926	0.0528312	0.0464588	0.758										Candidatus_Halobonum	A5	C	0.653308	0.653308	ns
Methanohalobium	0.0483028	0.0501714	0.0472449	0.0399916	0.571										Candidatus_Mancarchaeum	A10	A2	0.111269	0.445077	ns
Haloquadratum	0.0469045	0.0503998	0.0590254	0.0269893	0.0491										Candidatus_Mancarchaeum	A10	A5	0.0274527	0.137263	ns
Picrophilus	0.0455187	0.0301804	0.0473368	0.0323243	0.0966										Candidatus_Mancarchaeum	A10	C	0.0247134	0.137263	ns
Aeropyrum	0.0448006	0.0404013	0.0292482	0.0165346	0.0195										Candidatus_Mancarchaeum	A2	A5	0.540203	0.967428	ns
Ferroplasma	0.0447869	0.0244298	0.0364253	0.0397141	0.333										Candidatus_Mancarchaeum	A2	C	0.513538	0.967428	ns
Candidatus_Nitrosopelagicus	0.043878	0.0308035	0.0315117	0.0273912	0.253										Candidatus_Mancarchaeum	A5	C	0.967428	0.967428	ns
Candidatus_Nitrosotalea	0.0430752	0.0250464	0.0417607	0.0322977	0.194										Candidatus_Methanomethylophilus	A2	A5	0.806455	0.902502	ns
Caldisphaera	0.0413374	0.0296497	0.0502515	0.0434012	0.328										Candidatus_Methanomethylophilus	A2	C	0.902502	0.902502	ns
Conexivisphaera	0.0392636	0.0525225	0.0366676	0.0191429	0.0281										Candidatus_Methanomethylophilus	A5	C	0.902502	0.902502	ns
Cuniculiplasma	0.0362034	0.0307102	0.0302728	0.0362861	0.848										Candidatus_Methanoplasma	A2	A5	0.567544	0.967428	ns
Acidilobus	0.0347332	0.0521654	0.0405934	0.0291349	0.109										Candidatus_Methanoplasma	A2	C	0.595531	0.967428	ns
Ferroglobus	0.0289836	0.0322971	0.0344639	0.0238958	0.395										Candidatus_Methanoplasma	A5	C	0.967428	0.967428	ns
Staphylothermus	0.0284089	0.0282558	0.0295362	0.0281291	0.917										Candidatus_Nitrosocaldus	A10	A2	0.165032	0.660127	ns
Thermogladius	0.0272442	0.0271792	0.0222437	0.0151626	0.186										Candidatus_Nitrosocaldus	A10	A5	0.0661336	0.330668	ns
Candidatus_Nitrosocaldus	0.0269971	0.0245357	0.0266555	0.0165755	0.175										Candidatus_Nitrosocaldus	A10	C	0.0454084	0.27245	ns
Methanofervidicoccus	0.0240234	0.0226976	0.031137	0.0264166	0.71										Candidatus_Nitrosocaldus	A2	A5	0.653308	0.870255	ns
Nitrosarchaeum	0.0235819	0.0159417	0.0244381	0.0231785	0.515										Candidatus_Nitrosocaldus	A2	C	0.540203	0.870255	ns
Candidatus_Nitrosomarinus	0.0219764	0.0232705	0.0321105	0.0262492	0.249										Candidatus_Nitrosocaldus	A5	C	0.870255	0.870255	ns
Candidatus_Mancarchaeum	0.0206758	0.0154498	0.0168583	0.00814012	0.0849										Candidatus_Nitrosocosmicus	A10	A2	0.902502	0.902502	ns
Sulfuracidifex	0.0206678	0.021015	0.0285942	0.0250371	0.602										Candidatus_Nitrosocosmicus	A10	A5	0.487574	0.902502	ns
Saccharolobus	0.0192691	0.00952767	0.0188541	0.0166521	0.128										Candidatus_Nitrosocosmicus	A10	C	0.369003	0.902502	ns
															Candidatus_Nitrosocosmicus	A2	A5	0.414115	0.902502	ns
															Candidatus_Nitrosocosmicus	A2	C	0.307329	0.902502	ns
															Candidatus_Nitrosocosmicus	A5	C	0.838222	0.902502	ns
															Candidatus_Nitrosomarinus	A10	A2	0.806455	0.806455	ns
															Candidatus_Nitrosomarinus	A10	A5	0.595531	0.806455	ns
															Candidatus_Nitrosomarinus	A10	C	0.152953	0.764763	ns
															Candidatus_Nitrosomarinus	A2	A5	0.437843	0.806455	ns
															Candidatus_Nitrosomarinus	A2	C	0.236343	0.806455	ns
															Candidatus_Nitrosomarinus	A5	C	0.0499937	0.299962	ns
															Candidatus_Nitrosopelagicus	A10	A2	0.713244	0.713244	ns
															Candidatus_Nitrosopelagicus	A10	A5	0.513538	0.713244	ns
															Candidatus_Nitrosopelagicus	A10	C	0.130827	0.654137	ns
															Candidatus_Nitrosopelagicus	A2	A5	0.307329	0.713244	ns
															Candidatus_Nitrosopelagicus	A2	C	0.0603332	0.361999	ns
															Candidatus_Nitrosopelagicus	A5	C	0.391164	0.713244	ns
															Candidatus_Nitrosotalea	A10	A2	0.307329	0.838222	ns
															Candidatus_Nitrosotalea	A10	A5	0.462335	0.838222	ns
															Candidatus_Nitrosotalea	A10	C	0.347641	0.838222	ns
															Candidatus_Nitrosotalea	A2	A5	0.0791141	0.395571	ns
															Candidatus_Nitrosotalea	A2	C	0.0499937	0.299962	ns
															Candidatus_Nitrosotalea	A5	C	0.838222	0.838222	ns
															Candidatus_Nitrosotenuis	A10	A2	0.0454084	0.27245	ns
															Candidatus_Nitrosotenuis	A10	A5	0.327082	0.683026	ns
															Candidatus_Nitrosotenuis	A10	C	0.111269	0.556346	ns
															Candidatus_Nitrosotenuis	A2	A5	0.307329	0.683026	ns
															Candidatus_Nitrosotenuis	A2	C	0.683026	0.683026	ns
															Candidatus_Nitrosotenuis	A5	C	0.540203	0.683026	ns
															Candidatus_Prometheoarchaeum	A10	A2	0.838222	0.838222	ns
															Candidatus_Prometheoarchaeum	A10	A5	0.252896	0.838222	ns
															Candidatus_Prometheoarchaeum	A10	C	0.713244	0.838222	ns
															Candidatus_Prometheoarchaeum	A2	A5	0.177815	0.838222	ns
															Candidatus_Prometheoarchaeum	A2	C	0.567544	0.838222	ns
															Candidatus_Prometheoarchaeum	A5	C	0.437843	0.838222	ns
															Conexivisphaera	A10	A5	0.102396	0.409583	ns
															Conexivisphaera	A10	C	0.03045	0.15225	ns
															Conexivisphaera	A2	A5	0.205569	0.595531	ns
															Conexivisphaera	A2	C	0.462335	0.595531	ns
															Conexivisphaera	A5	C	0.595531	0.595531	ns
															Cuniculiplasma	A10	A2	0.653308	1	ns
															Cuniculiplasma	A10	A5	0.369003	1	ns
															Cuniculiplasma	A10	C	0.653308	1	ns
															Cuniculiplasma	A2	A5	0.653308	1	ns
															Cuniculiplasma	A2	C	1	1	ns
															Cuniculiplasma	A5	C	0.653308	1	ns
															Ferroglobus	A10	A2	0.120739	0.724432	ns
															Ferroglobus	A10	A5	0.152953	0.764763	ns
															Ferroglobus	A10	C	0.347641	0.902502	ns
															Ferroglobus	A2	A5	0.902502	0.902502	ns
															Ferroglobus	A2	C	0.540203	0.902502	ns
															Ferroglobus	A5	C	0.624131	0.902502	ns
															Ferroplasma	A10	A2	0.130827	0.654137	ns
															Ferroplasma	A10	A5	0.653308	0.870255	ns
															Ferroplasma	A10	C	0.870255	0.870255	ns
															Ferroplasma	A2	A5	0.288383	0.870255	ns
															Ferroplasma	A2	C	0.0940948	0.564569	ns
															Ferroplasma	A5	C	0.540203	0.870255	ns
															Geoglobus	A10	A5	0.102396	0.409583	ns
															Geoglobus	A10	C	0.03045	0.15225	ns
															Geoglobus	A2	A5	0.205569	0.595531	ns
															Geoglobus	A2	C	0.462335	0.595531	ns
															Geoglobus	A5	C	0.595531	0.595531	ns
															Halalkaliarchaeum	A10	A2	0.0661336	0.330668	ns
															Halalkaliarchaeum	A10	A5	0.27024	0.653308	ns
															Halalkaliarchaeum	A10	C	0.0222141	0.133284	ns
															Halalkaliarchaeum	A2	A5	0.462335	0.653308	ns
															Halalkaliarchaeum	A2	C	0.653308	0.653308	ns
															Halalkaliarchaeum	A5	C	0.236343	0.653308	ns
															Halalkalicoccus	A10	A2	0.0113514	0.0681086	ns
															Halalkalicoccus	A10	A5	0.220571	0.661713	ns
															Halalkalicoccus	A10	C	0.102396	0.511979	ns
															Halalkalicoccus	A2	A5	0.191322	0.661713	ns
															Halalkalicoccus	A2	C	0.369003	0.683026	ns
															Halalkalicoccus	A5	C	0.683026	0.683026	ns
															Halanaeroarchaeum	A10	A5	0.307329	0.414115	ns
															Halanaeroarchaeum	A10	C	0.0661336	0.330668	ns
															Halanaeroarchaeum	A2	A5	0.0940948	0.376379	ns
															Halanaeroarchaeum	A2	C	0.391164	0.414115	ns
															Halanaeroarchaeum	A5	C	0.414115	0.414115	ns
															Halapricum	A10	A5	0.165032	0.616706	ns
															Halapricum	A10	C	0.03045	0.15225	ns
															Halapricum	A2	A5	0.205569	0.616706	ns
															Halapricum	A2	C	0.624131	0.624131	ns
															Halapricum	A5	C	0.437843	0.624131	ns
															Halarchaeum	A10	A2	0.015988	0.0959282	ns
															Halarchaeum	A10	A5	0.327082	0.654163	ns
															Halarchaeum	A10	C	0.0199375	0.0996877	ns
															Halarchaeum	A2	A5	0.152953	0.533446	ns
															Halarchaeum	A2	C	0.934911	0.934911	ns
															Halarchaeum	A5	C	0.177815	0.533446	ns
															Haloarcula	A10	A2	0.0113514	0.0681086	ns
															Haloarcula	A10	A5	0.0454084	0.181634	ns
															Haloarcula	A10	C	0.03045	0.15225	ns
															Haloarcula	A2	A5	0.595531	0.870255	ns
															Haloarcula	A2	C	0.713244	0.870255	ns
															Haloarcula	A5	C	0.870255	0.870255	ns
															Halobacterium	A10	A5	0.220571	0.567544	ns
															Halobacterium	A10	C	0.0274527	0.137263	ns
															Halobacterium	A2	A5	0.120739	0.482954	ns
															Halobacterium	A2	C	0.567544	0.567544	ns
															Halobacterium	A5	C	0.327082	0.567544	ns
															Halobellus	A10	A2	0.0222141	0.133284	ns
															Halobellus	A10	A5	0.205569	0.653308	ns
															Halobellus	A10	C	0.0661336	0.330668	ns
															Halobellus	A2	A5	0.307329	0.653308	ns
															Halobellus	A2	C	0.653308	0.653308	ns
															Halobellus	A5	C	0.567544	0.653308	ns
															Halobiforma	A10	A5	0.152953	0.540203	ns
															Halobiforma	A10	C	0.0411828	0.205914	ns
															Halobiforma	A2	A5	0.191322	0.540203	ns
															Halobiforma	A2	C	0.487574	0.540203	ns
															Halobiforma	A5	C	0.540203	0.540203	ns
															Halodesulfurarchaeum	A10	A5	0.191322	0.573966	ns
															Halodesulfurarchaeum	A10	C	0.0247134	0.123567	ns
															Halodesulfurarchaeum	A2	A5	0.177815	0.573966	ns
															Halodesulfurarchaeum	A2	C	0.683026	0.683026	ns
															Halodesulfurarchaeum	A5	C	0.347641	0.683026	ns
															Haloferax	A10	A2	0.0142847	0.0857084	ns
															Haloferax	A10	A5	0.0863424	0.345369	ns
															Haloferax	A10	C	0.0274527	0.137263	ns
															Haloferax	A2	A5	0.462335	0.806455	ns
															Haloferax	A2	C	0.806455	0.806455	ns
															Haloferax	A5	C	0.624131	0.806455	ns
															Halogeometricum	A10	A2	0.010096	0.0605761	ns
															Halogeometricum	A10	A5	0.0499937	0.199975	ns
															Halogeometricum	A10	C	0.0199375	0.0996877	ns
															Halogeometricum	A2	A5	0.540203	0.806455	ns
															Halogeometricum	A2	C	0.806455	0.806455	ns
															Halogeometricum	A5	C	0.713244	0.806455	ns
															Halolamina	A10	A2	0.0337243	0.168622	ns
															Halolamina	A10	A5	0.513538	0.870255	ns
															Halolamina	A10	C	0.0222141	0.133284	ns
															Halolamina	A2	A5	0.141558	0.424674	ns
															Halolamina	A2	C	0.870255	0.870255	ns
															Halolamina	A5	C	0.102396	0.409583	ns
															Halomicrobium	A10	A2	0.0247134	0.14828	ns
															Halomicrobium	A10	A5	0.111269	0.445077	ns
															Halomicrobium	A10	C	0.0411828	0.205914	ns
															Halomicrobium	A2	A5	0.513538	0.838222	ns
															Halomicrobium	A2	C	0.838222	0.838222	ns
															Halomicrobium	A5	C	0.653308	0.838222	ns
															Halopenitus	A10	A5	0.0723859	0.289544	ns
															Halopenitus	A10	C	0.0661336	0.289544	ns
															Halopenitus	A2	A5	0.27024	0.576765	ns
															Halopenitus	A2	C	0.288383	0.576765	ns
															Halopenitus	A5	C	0.967428	0.967428	ns
															Halopiger	A10	A2	0.0142847	0.0857084	ns
															Halopiger	A10	A5	0.220571	0.661713	ns
															Halopiger	A10	C	0.0411828	0.205914	ns
															Halopiger	A2	A5	0.220571	0.661713	ns
															Halopiger	A2	C	0.683026	0.683026	ns
															Halopiger	A5	C	0.414115	0.683026	ns
															Haloplanus	A10	A2	0.0178674	0.0893369	ns
															Haloplanus	A10	A5	0.0723859	0.289544	ns
															Haloplanus	A2	A5	0.567544	0.624131	ns
															Haloplanus	A2	C	0.624131	0.624131	ns
															Haloplanus	A5	C	0.288383	0.624131	ns
															Haloprofundus	A10	A2	0.015988	0.0959282	ns
															Haloprofundus	A10	A5	0.191322	0.765288	ns
															Haloprofundus	A10	C	0.03045	0.15225	ns
															Haloprofundus	A2	A5	0.27024	0.782329	ns
															Haloprofundus	A2	C	0.806455	0.806455	ns
															Haloprofundus	A5	C	0.391164	0.782329	ns
															Haloquadratum	A10	A2	0.0178674	0.0893369	ns
															Haloquadratum	A10	A5	0.0142847	0.0857084	ns
															Haloquadratum	A10	C	0.0603332	0.241333	ns
															Haloquadratum	A2	A5	0.934911	0.934911	ns
															Haloquadratum	A2	C	0.624131	0.934911	ns
															Haloquadratum	A5	C	0.567544	0.934911	ns
															Halorhabdus	A10	A2	0.010096	0.0605761	ns
															Halorhabdus	A10	A5	0.177815	0.653308	ns
															Halorhabdus	A10	C	0.0337243	0.168622	ns
															Halorhabdus	A2	A5	0.220571	0.653308	ns
															Halorhabdus	A2	C	0.653308	0.653308	ns
															Halorhabdus	A5	C	0.437843	0.653308	ns
															Halorientalis	A10	A5	0.288383	0.576765	ns
															Halorientalis	A10	C	0.120739	0.482954	ns
															Halorientalis	A2	A5	0.0863424	0.431712	ns
															Halorientalis	A2	C	0.220571	0.576765	ns
															Halorientalis	A5	C	0.624131	0.624131	ns
															Halorubrum	A10	A2	0.0142847	0.0857084	ns
															Halorubrum	A10	A5	0.111269	0.445077	ns
															Halorubrum	A10	C	0.0199375	0.0996877	ns
															Halorubrum	A2	A5	0.391164	0.902502	ns
															Halorubrum	A2	C	0.902502	0.902502	ns
															Halorubrum	A5	C	0.462335	0.902502	ns
															Halorussus	A10	A5	0.141558	0.424674	ns
															Halorussus	A10	C	0.0372951	0.186475	ns
															Halorussus	A2	A5	0.130827	0.424674	ns
															Halorussus	A2	C	0.369003	0.540203	ns
															Halorussus	A5	C	0.540203	0.540203	ns
															Halosimplex	A10	A5	0.141558	0.566232	ns
															Halosimplex	A10	C	0.0411828	0.205914	ns
															Halosimplex	A2	A5	0.220571	0.567544	ns
															Halosimplex	A2	C	0.513538	0.567544	ns
															Halosimplex	A5	C	0.567544	0.567544	ns
															Halostagnicola	A10	A2	0.0113514	0.0681086	ns
															Halostagnicola	A10	A5	0.327082	0.654163	ns
															Halostagnicola	A10	C	0.0274527	0.137263	ns
															Halostagnicola	A2	A5	0.120739	0.482954	ns
															Halostagnicola	A2	C	0.743918	0.743918	ns
															Halostagnicola	A5	C	0.220571	0.654163	ns
															Halostella	A10	A2	0.0411828	0.205914	ns
															Halostella	A10	A5	0.220571	0.462335	ns
															Halostella	A2	A5	0.414115	0.462335	ns
															Halostella	A2	C	0.462335	0.462335	ns
															Halostella	A5	C	0.120739	0.462335	ns
															Haloterrigena	A10	A2	0.0178674	0.0996877	ns
															Haloterrigena	A10	A5	0.0940948	0.376379	ns
															Haloterrigena	A10	C	0.0199375	0.0996877	ns
															Haloterrigena	A2	A5	0.487574	0.967428	ns
															Haloterrigena	A2	C	0.967428	0.967428	ns
															Haloterrigena	A5	C	0.513538	0.967428	ns
															Halovivax	A10	A5	0.0940948	0.376379	ns
															Halovivax	A10	C	0.010096	0.05048	ns
															Halovivax	A2	A5	0.27024	0.738007	ns
															Halovivax	A2	C	0.838222	0.838222	ns
															Halovivax	A5	C	0.369003	0.738007	ns
															Metallosphaera	A10	A2	0.369003	0.738007	ns
															Metallosphaera	A10	A5	0.0274527	0.164716	ns
															Metallosphaera	A10	C	0.252896	0.738007	ns
															Metallosphaera	A2	A5	0.191322	0.738007	ns
															Metallosphaera	A2	C	0.806455	0.806455	ns
															Metallosphaera	A5	C	0.288383	0.738007	ns
															Methanobacterium	A10	A2	0.0940948	0.376379	ns
															Methanobacterium	A10	C	0.0178674	0.0893369	ns
															Methanobacterium	A2	A5	0.252896	0.653308	ns
															Methanobacterium	A2	C	0.487574	0.653308	ns
															Methanobacterium	A5	C	0.653308	0.653308	ns
															Methanobrevibacter	A10	A2	0.0127436	0.0637179	ns
															Methanobrevibacter	A10	A5	0.0791141	0.316457	ns
															Methanobrevibacter	A2	A5	0.462335	0.775004	ns
															Methanobrevibacter	A2	C	0.775004	0.775004	ns
															Methanobrevibacter	A5	C	0.307329	0.775004	ns
															Methanocaldococcus	A10	A2	0.327082	0.806455	ns
															Methanocaldococcus	A10	A5	0.540203	0.806455	ns
															Methanocaldococcus	A10	C	0.391164	0.806455	ns
															Methanocaldococcus	A2	A5	0.111269	0.556346	ns
															Methanocaldococcus	A2	C	0.0661336	0.396802	ns
															Methanocaldococcus	A5	C	0.806455	0.806455	ns
															Methanocella	A10	A2	0.0178674	0.107204	ns
															Methanocella	A10	A5	0.152953	0.61181	ns
															Methanocella	A10	C	0.0247134	0.123567	ns
															Methanocella	A2	A5	0.347641	0.828229	ns
															Methanocella	A2	C	0.902502	0.902502	ns
															Methanocella	A5	C	0.414115	0.828229	ns
															Methanococcoides	A10	A5	0.0603332	0.241333	ns
															Methanococcoides	A10	C	0.0222141	0.11107	ns
															Methanococcoides	A2	A5	0.252896	0.683026	ns
															Methanococcoides	A2	C	0.462335	0.683026	ns
															Methanococcoides	A5	C	0.683026	0.683026	ns
															Methanococcus	A10	A2	0.653308	0.653308	ns
															Methanococcus	A10	A5	0.0791141	0.474685	ns
															Methanococcus	A10	C	0.369003	0.653308	ns
															Methanococcus	A2	A5	0.191322	0.653308	ns
															Methanococcus	A2	C	0.653308	0.653308	ns
															Methanococcus	A5	C	0.391164	0.653308	ns
															Methanocorpusculum	A10	A2	0.00896575	0.0537945	ns
															Methanocorpusculum	A10	A5	0.0723859	0.289544	ns
															Methanocorpusculum	A10	C	0.0337243	0.168622	ns
															Methanocorpusculum	A2	A5	0.414115	0.743918	ns
															Methanocorpusculum	A2	C	0.624131	0.743918	ns
															Methanocorpusculum	A5	C	0.743918	0.743918	ns
															Methanoculleus	A10	A2	0.0178674	0.107204	ns
															Methanoculleus	A10	A5	0.102396	0.409583	ns
															Methanoculleus	A10	C	0.0274527	0.137263	ns
															Methanoculleus	A2	A5	0.462335	0.870255	ns
															Methanoculleus	A2	C	0.870255	0.870255	ns
															Methanoculleus	A5	C	0.567544	0.870255	ns
															Methanofervidicoccus	A10	A2	0.624131	0.838222	ns
															Methanofervidicoccus	A10	A5	0.713244	0.838222	ns
															Methanofervidicoccus	A10	C	0.487574	0.838222	ns
															Methanofervidicoccus	A2	A5	0.391164	0.838222	ns
															Methanofervidicoccus	A2	C	0.838222	0.838222	ns
															Methanofervidicoccus	A5	C	0.288383	0.838222	ns
															Methanofollis	A10	A2	0.0142847	0.0714237	ns
															Methanofollis	A10	A5	0.120739	0.482954	ns
															Methanofollis	A2	A5	0.369003	0.738007	ns
															Methanofollis	A2	C	0.806455	0.806455	ns
															Methanofollis	A5	C	0.252896	0.738007	ns
															Methanohalobium	A10	A2	0.205569	0.967428	ns
															Methanohalobium	A10	A5	0.27024	0.967428	ns
															Methanohalobium	A10	C	0.288383	0.967428	ns
															Methanohalobium	A2	A5	0.870255	0.967428	ns
															Methanohalobium	A2	C	0.838222	0.967428	ns
															Methanohalobium	A5	C	0.967428	0.967428	ns
															Methanohalophilus	A10	A5	0.0411828	0.164731	ns
															Methanohalophilus	A10	C	0.0113514	0.0567572	ns
															Methanohalophilus	A2	A5	0.462335	0.806455	ns
															Methanohalophilus	A2	C	0.806455	0.806455	ns
															Methanohalophilus	A5	C	0.624131	0.806455	ns
															Methanolacinia	A10	A2	0.0222141	0.0888563	ns
															Methanolacinia	A10	C	0.0199375	0.0888563	ns
															Methanolacinia	A2	A5	0.653308	0.967428	ns
															Methanolacinia	A2	C	0.967428	0.967428	ns
															Methanolacinia	A5	C	0.683026	0.967428	ns
															Methanolobus	A10	A2	0.0661336	0.264535	ns
															Methanolobus	A2	A5	0.27024	0.738007	ns
															Methanolobus	A2	C	0.369003	0.738007	ns
															Methanolobus	A5	C	0.838222	0.838222	ns
															Methanomassiliicoccus	A10	A2	0.0222141	0.0888563	ns
															Methanomassiliicoccus	A2	A5	0.205569	0.567544	ns
															Methanomassiliicoccus	A2	C	0.487574	0.567544	ns
															Methanomassiliicoccus	A5	C	0.567544	0.567544	ns
															Methanomethylovorans	A10	A2	0.414115	0.775004	ns
															Methanomethylovorans	A10	A5	0.0454084	0.27245	ns
															Methanomethylovorans	A10	C	0.27024	0.775004	ns
															Methanomethylovorans	A2	A5	0.236343	0.775004	ns
															Methanomethylovorans	A2	C	0.775004	0.775004	ns
															Methanomethylovorans	A5	C	0.369003	0.775004	ns
															Methanoplanus	A10	A2	0.0372951	0.14918	ns
															Methanoplanus	A10	C	0.0372951	0.14918	ns
															Methanoplanus	A2	A5	0.27024	0.54048	ns
															Methanoplanus	A2	C	1	1	ns
															Methanoplanus	A5	C	0.27024	0.54048	ns
															Methanopyrus	A10	A2	0.165032	0.653308	ns
															Methanopyrus	A10	A5	0.347641	0.653308	ns
															Methanopyrus	A10	C	0.054961	0.329766	ns
															Methanopyrus	A2	A5	0.653308	0.653308	ns
															Methanopyrus	A2	C	0.595531	0.653308	ns
															Methanopyrus	A5	C	0.327082	0.653308	ns
															Methanoregula	A10	A2	0.010096	0.0605761	ns
															Methanoregula	A10	A5	0.152953	0.61181	ns
															Methanoregula	A10	C	0.0178674	0.0893369	ns
															Methanoregula	A2	A5	0.252896	0.695282	ns
															Methanoregula	A2	C	0.838222	0.838222	ns
															Methanoregula	A5	C	0.347641	0.695282	ns
															Methanosalsum	A10	A2	0.0661336	0.261655	ns
															Methanosalsum	A10	C	0.0661336	0.261655	ns
															Methanosalsum	A2	A5	0.130827	0.261655	ns
															Methanosalsum	A2	C	1	1	ns
															Methanosalsum	A5	C	0.130827	0.261655	ns
															Methanosarcina	A10	A2	0.0940948	0.409583	ns
															Methanosarcina	A10	A5	0.054961	0.329766	ns
															Methanosarcina	A10	C	0.102396	0.409583	ns
															Methanosarcina	A2	A5	0.806455	0.967428	ns
															Methanosarcina	A2	C	0.967428	0.967428	ns
															Methanosarcina	A5	C	0.775004	0.967428	ns
															Methanosphaera	A10	A2	0.775004	0.967428	ns
															Methanosphaera	A10	A5	0.743918	0.967428	ns
															Methanosphaera	A10	C	0.236343	0.967428	ns
															Methanosphaera	A2	A5	0.967428	0.967428	ns
															Methanosphaera	A2	C	0.369003	0.967428	ns
															Methanosphaera	A5	C	0.391164	0.967428	ns
															Methanosphaerula	A10	A2	0.0199375	0.0996877	ns
															Methanosphaerula	A10	A5	0.0723859	0.289544	ns
															Methanosphaerula	A2	A5	0.595531	0.683026	ns
															Methanosphaerula	A2	C	0.683026	0.683026	ns
															Methanosphaerula	A5	C	0.347641	0.683026	ns
															Methanospirillum	A10	A2	0.102396	0.409583	ns
															Methanospirillum	A10	C	0.03045	0.15225	ns
															Methanospirillum	A2	A5	0.152953	0.458858	ns
															Methanospirillum	A2	C	0.595531	0.595531	ns
															Methanospirillum	A5	C	0.369003	0.595531	ns
															Methanothermobacter	A2	A5	1	1	ns
															Methanothermobacter	A2	C	0.743918	1	ns
															Methanothermobacter	A5	C	0.743918	1	ns
															Methanothermococcus	A10	A2	0.327082	0.934911	ns
															Methanothermococcus	A10	A5	0.437843	0.934911	ns
															Methanothermococcus	A10	C	0.391164	0.934911	ns
															Methanothermococcus	A2	A5	0.838222	0.934911	ns
															Methanothermococcus	A2	C	0.902502	0.934911	ns
															Methanothermococcus	A5	C	0.934911	0.934911	ns
															Methanothermus	A10	A2	0.567544	0.743918	ns
															Methanothermus	A10	A5	0.0337243	0.202346	ns
															Methanothermus	A10	C	0.369003	0.743918	ns
															Methanothermus	A2	A5	0.120739	0.603693	ns
															Methanothermus	A2	C	0.743918	0.743918	ns
															Methanothermus	A5	C	0.220571	0.743918	ns
															Methanothrix	A10	A2	0.015988	0.0799401	ns
															Methanothrix	A10	A5	0.141558	0.566232	ns
															Methanothrix	A2	A5	0.347641	0.695282	ns
															Methanothrix	A2	C	0.806455	0.806455	ns
															Methanothrix	A5	C	0.236343	0.695282	ns
															Methanotorris	A10	A2	0.414115	0.870255	ns
															Methanotorris	A10	A5	0.743918	0.870255	ns
															Methanotorris	A10	C	0.327082	0.870255	ns
															Methanotorris	A2	A5	0.252896	0.870255	ns
															Methanotorris	A2	C	0.870255	0.870255	ns
															Methanotorris	A5	C	0.191322	0.870255	ns
															Natrarchaeobaculum	A10	A5	0.111269	0.445077	ns
															Natrarchaeobaculum	A10	C	0.0499937	0.249968	ns
															Natrarchaeobaculum	A2	A5	0.288383	0.713244	ns
															Natrarchaeobaculum	A2	C	0.487574	0.713244	ns
															Natrarchaeobaculum	A5	C	0.713244	0.713244	ns
															Natrialba	A10	A2	0.0199375	0.0996877	ns
															Natrialba	A10	A5	0.111269	0.445077	ns
															Natrialba	A10	C	0.0142847	0.0857084	ns
															Natrialba	A2	A5	0.462335	0.902502	ns
															Natrialba	A2	C	0.902502	0.902502	ns
															Natrialba	A5	C	0.391164	0.902502	ns
															Natrinema	A10	A2	0.0142847	0.0857084	ns
															Natrinema	A10	A5	0.369003	0.683026	ns
															Natrinema	A10	C	0.0411828	0.205914	ns
															Natrinema	A2	A5	0.120739	0.482954	ns
															Natrinema	A2	C	0.683026	0.683026	ns
															Natrinema	A5	C	0.252896	0.683026	ns
															Natronobacterium	A10	A2	0.03045	0.15225	ns
															Natronobacterium	A10	A5	0.0940948	0.376379	ns
															Natronobacterium	A2	A5	0.624131	0.624131	ns
															Natronobacterium	A2	C	0.595531	0.624131	ns
															Natronobacterium	A5	C	0.307329	0.624131	ns
															Natronococcus	A10	A2	0.0222141	0.11107	ns
															Natronococcus	A10	A5	0.111269	0.445077	ns
															Natronococcus	A10	C	0.0199375	0.11107	ns
															Natronococcus	A2	A5	0.487574	0.967428	ns
															Natronococcus	A2	C	0.967428	0.967428	ns
															Natronococcus	A5	C	0.462335	0.967428	ns
															Natronomonas	A10	A2	0.0127436	0.0637179	ns
															Natronomonas	A10	A5	0.236343	0.472686	ns
															Natronomonas	A10	C	0.0113514	0.0637179	ns
															Natronomonas	A2	A5	0.191322	0.472686	ns
															Natronomonas	A2	C	0.967428	0.967428	ns
															Natronomonas	A5	C	0.177815	0.472686	ns
															Natronorubrum	A10	A5	0.130827	0.472686	ns
															Natronorubrum	A10	C	0.0940948	0.470474	ns
															Natronorubrum	A2	A5	0.177815	0.472686	ns
															Natronorubrum	A2	C	0.236343	0.472686	ns
															Natronorubrum	A5	C	0.870255	0.870255	ns
															Nitrosarchaeum	A10	A2	0.391164	0.775004	ns
															Nitrosarchaeum	A10	A5	0.567544	0.775004	ns
															Nitrosarchaeum	A10	C	0.775004	0.775004	ns
															Nitrosarchaeum	A2	A5	0.152953	0.775004	ns
															Nitrosarchaeum	A2	C	0.252896	0.775004	ns
															Nitrosarchaeum	A5	C	0.775004	0.775004	ns
															Nitrosopumilus	A10	A2	0.838222	0.870255	ns
															Nitrosopumilus	A10	A5	0.391164	0.870255	ns
															Nitrosopumilus	A10	C	0.870255	0.870255	ns
															Nitrosopumilus	A2	A5	0.288383	0.870255	ns
															Nitrosopumilus	A2	C	0.713244	0.870255	ns
															Nitrosopumilus	A5	C	0.487574	0.870255	ns
															Nitrososphaera	A10	A2	0.0337243	0.168622	ns
															Nitrososphaera	A10	A5	0.0661336	0.264535	ns
															Nitrososphaera	A10	C	0.010096	0.0605761	ns
															Nitrososphaera	A2	A5	0.775004	0.775004	ns
															Nitrososphaera	A2	C	0.653308	0.775004	ns
															Nitrososphaera	A5	C	0.462335	0.775004	ns
															Picrophilus	A10	A2	0.775004	0.775004	ns
															Picrophilus	A10	A5	0.0791141	0.316457	ns
															Picrophilus	A10	C	0.141558	0.424674	ns
															Picrophilus	A2	A5	0.0411828	0.247097	ns
															Picrophilus	A2	C	0.0791141	0.316457	ns
															Picrophilus	A5	C	0.775004	0.775004	ns
															Pyrobaculum	A10	A5	0.347641	0.695282	ns
															Pyrobaculum	A10	C	0.0142847	0.0714237	ns
															Pyrobaculum	A2	A5	0.0603332	0.241333	ns
															Pyrobaculum	A2	C	0.713244	0.713244	ns
															Pyrobaculum	A5	C	0.130827	0.392482	ns
															Pyrococcus	A10	A2	0.0940948	0.376379	ns
															Pyrococcus	A10	A5	0.0337243	0.168622	ns
															Pyrococcus	A2	A5	0.653308	0.653308	ns
															Pyrococcus	A2	C	0.288383	0.653308	ns
															Pyrococcus	A5	C	0.540203	0.653308	ns
															Saccharolobus	A10	A2	0.102396	0.409583	ns
															Saccharolobus	A10	A5	0.713244	0.934911	ns
															Saccharolobus	A10	C	0.653308	0.934911	ns
															Saccharolobus	A2	A5	0.0454084	0.227042	ns
															Saccharolobus	A2	C	0.0372951	0.223771	ns
															Saccharolobus	A5	C	0.934911	0.934911	ns
															Salarchaeum	A10	A2	0.054961	0.274805	ns
															Salarchaeum	A10	A5	0.0940948	0.376379	ns
															Salarchaeum	A10	C	0.00896575	0.0537945	ns
															Salarchaeum	A2	A5	0.806455	0.806455	ns
															Salarchaeum	A2	C	0.487574	0.806455	ns
															Salarchaeum	A5	C	0.347641	0.806455	ns
															Salinarchaeum	A10	A2	0.0178674	0.107204	ns
															Salinarchaeum	A10	A5	0.437843	0.540203	ns
															Salinarchaeum	A10	C	0.0791141	0.395571	ns
															Salinarchaeum	A2	A5	0.111269	0.445077	ns
															Salinarchaeum	A2	C	0.540203	0.540203	ns
															Salinarchaeum	A5	C	0.327082	0.540203	ns
															Salinibaculum	A10	A5	0.130827	0.52331	ns
															Salinibaculum	A10	C	0.0113514	0.0567572	ns
															Salinibaculum	A2	A5	0.252896	0.614658	ns
															Salinibaculum	A2	C	0.902502	0.902502	ns
															Salinibaculum	A5	C	0.307329	0.614658	ns
															Salinigranum	A10	A2	0.00896575	0.0537945	ns
															Salinigranum	A10	A5	0.0940948	0.376379	ns
															Salinigranum	A10	C	0.0247134	0.123567	ns
															Salinigranum	A2	A5	0.347641	0.713244	ns
															Salinigranum	A2	C	0.713244	0.713244	ns
															Salinigranum	A5	C	0.567544	0.713244	ns
															Staphylothermus	A10	A2	0.870255	0.934911	ns
															Staphylothermus	A10	A5	0.934911	0.934911	ns
															Staphylothermus	A10	C	0.567544	0.934911	ns
															Staphylothermus	A2	A5	0.806455	0.934911	ns
															Staphylothermus	A2	C	0.683026	0.934911	ns
															Staphylothermus	A5	C	0.513538	0.934911	ns
															Sulfolobus	A10	A2	0.743918	0.902502	ns
															Sulfolobus	A10	A5	0.902502	0.902502	ns
															Sulfolobus	A10	C	0.902502	0.902502	ns
															Sulfolobus	A2	A5	0.653308	0.902502	ns
															Sulfolobus	A2	C	0.838222	0.902502	ns
															Sulfolobus	A5	C	0.806455	0.902502	ns
															Sulfuracidifex	A10	A2	0.624131	0.902502	ns
															Sulfuracidifex	A10	A5	0.540203	0.902502	ns
															Sulfuracidifex	A10	C	0.540203	0.902502	ns
															Sulfuracidifex	A2	A5	0.27024	0.902502	ns
															Sulfuracidifex	A2	C	0.902502	0.902502	ns
															Sulfuracidifex	A5	C	0.220571	0.902502	ns
															Sulfurisphaera	A10	A2	0.683026	0.902502	ns
															Sulfurisphaera	A10	A5	0.595531	0.902502	ns
															Sulfurisphaera	A10	C	0.391164	0.902502	ns
															Sulfurisphaera	A2	A5	0.902502	0.902502	ns
															Sulfurisphaera	A2	C	0.653308	0.902502	ns
															Sulfurisphaera	A5	C	0.743918	0.902502	ns
															Thermococcus	A10	A2	0.010096	0.0605761	ns
															Thermococcus	A10	A5	0.120739	0.482954	ns
															Thermococcus	A10	C	0.015988	0.0799401	ns
															Thermococcus	A2	A5	0.307329	0.782329	ns
															Thermococcus	A2	C	0.870255	0.870255	ns
															Thermococcus	A5	C	0.391164	0.782329	ns
															Thermofilum	A10	A2	0.120739	0.603693	ns
															Thermofilum	A10	A5	0.220571	0.661713	ns
															Thermofilum	A10	C	0.0142847	0.0857084	ns
															Thermofilum	A2	A5	0.743918	0.743918	ns
															Thermofilum	A2	C	0.369003	0.738007	ns
															Thermofilum	A5	C	0.220571	0.661713	ns
															Thermogladius	A10	A2	0.102396	0.511979	ns
															Thermogladius	A10	A5	0.236343	0.653308	ns
															Thermogladius	A10	C	0.0372951	0.223771	ns
															Thermogladius	A2	A5	0.653308	0.653308	ns
															Thermogladius	A2	C	0.653308	0.653308	ns
															Thermogladius	A5	C	0.369003	0.653308	ns
															Thermoplasma	A10	A2	0.010096	0.0605761	ns
															Thermoplasma	A10	A5	0.177815	0.661713	ns
															Thermoplasma	A10	C	0.0222141	0.11107	ns
															Thermoplasma	A2	A5	0.220571	0.661713	ns
															Thermoplasma	A2	C	0.775004	0.775004	ns
															Thermoplasma	A5	C	0.347641	0.695282	ns
															Thermoproteus	A10	A2	0.0274527	0.164716	ns
															Thermoproteus	A10	A5	0.288383	0.683026	ns
															Thermoproteus	A10	C	0.513538	0.683026	ns
															Thermoproteus	A2	A5	0.252896	0.683026	ns
															Thermoproteus	A2	C	0.120739	0.603693	ns
															Thermoproteus	A5	C	0.683026	0.683026	ns

## Sheet: alpha and beta diversity
Alpha Diversity Profiling	statistic	pval	p.adj			Beta Diversity Profiling	F.Model	R2	pval	p.adj
C vs A2	21	0.6884	0.6884			C vs A2	0.46026	0.044001	0.517	0.517
C vs A5	24	0.39394	0.47273			C vs A5	0.82834	0.076498	0.331	0.3972
C vs A10	33	0.015152	0.060696			C vs A10	10.974	0.52322	0.014	0.038
A2 vs A5	25	0.29711	0.44566			A2 vs A5	1.3263	0.1171	0.288	0.3972
A2 vs A10	32	0.030348	0.060696			A2 vs A10	7.9468	0.4428	0.011	0.038
A5 vs A10	32	0.025974	0.060696			A5 vs A10	6.3999	0.39024	0.019	0.038

## Sheet: Correlation
Correlation

[truncated: 1 more sheets: Bioactive compounds]
